# Supplementary material for: hTAC internalizes via both clathrin-dependent and clathrin-independent endocytosis in mammalian cells
Source: Protein Cell. 2018 Mar 17;9(10):896–901. doi: 10.1007/s13238-018-0508-9 (PMC6160390; doi:10.1007/s13238-018-0508-9)
Supplement: Supplementary file 3 — Supplementary material 3 (XLSX 214 kb) [file 13238_2018_508_MOESM3_ESM.xlsx]

## Sheet: Sheet1
Uniprot_Accession	Gene_Symbol	Protein_Discs	GeneID	Celluar_Component	Molecular_Function	Biological_Process	Protein_Len	WM	Significane_evidence	RSD%	SpC: EG_1/CG1_1	SpC: EG_2/CG1_2	SpC: EG_1/CG2_1	SpC: EG_2/CG2_2	SpCs_EG_1	SpCs_EG_2	SpCs_CG1_1	SpCs_CG1_2	SpCs_CG2_1	SpCs_CG2_2
P07237	P4HB	PDIA1_HUMAN Protein disulfide-isomerase	5034	endoplasmic reticulum,endoplasmic reticulum lumen,endoplasmic reticulum-Golgi intermediate compartment,extracellular exosome,extracellular region,focal adhesion,melanosome,plasma membrane,procollagen-proline 4-dioxygenase complex	endopeptidase activity,poly(A) RNA binding,procollagen-proline 4-dioxygenase activity,protein disulfide isomerase activity	cell redox homeostasis,cellular response to hypoxia,extracellular matrix organization,lipoprotein metabolic process,peptidyl-proline hydroxylation to 4-hydroxy-L-proline,protein folding,proteolysis,regulation of oxidative stress-induced intrinsic apoptotic signaling pathway,response to endoplasmic reticulum stress,response to reactive oxygen species,small molecule metabolic process	508	57116.5	Y	5.83991	152.99	138.26	152.99	138.26	152.99	138.26	0	0	0	0
Q07065	CKAP4	CKAP4_HUMAN Cytoskeleton-associated protein 4	10970	cytoskeleton,endoplasmic reticulum,endoplasmic reticulum membrane,extracellular exosome,integral component of membrane,lipid particle,membrane,perinuclear region of cytoplasm,plasma membrane	poly(A) RNA binding	-	602	66022.5	Y	3.7859	126	118	126	118	126	118	0	0	0	0
P13667	PDIA4	PDIA4_HUMAN Protein disulfide-isomerase A4	9601	cell surface,endoplasmic reticulum,endoplasmic reticulum lumen,melanosome	poly(A) RNA binding,protein disulfide isomerase activity	cell redox homeostasis,chaperone-mediated protein folding,protein folding,protein secretion,response to endoplasmic reticulum stress	645	72932.6	Y	13.7757	105.69	83.16	105.69	83.16	105.69	83.16	0	0	0	0
Q6IPT9	EEF1A1	Q6IPT9_HUMAN Elongation factor 1-alpha	-	cytoplasm	GTP binding,GTPase activity,translation elongation factor activity	-	462	50185	Y	8.79346	90.37	77.58	90.37	77.58	90.37	77.58	0	0	0	0
O43707	ACTN4	ACTN4_HUMAN Alpha-actinin-4	81	cell-cell junction,cortical cytoskeleton,cytoplasm,extracellular exosome,extracellular region,extracellular space,focal adhesion,neuron projection,nucleus,perinuclear region of cytoplasm,platelet alpha granule lumen,protein complex,pseudopodium,ribonucleoprotein complex,stress fiber,Z disc	actin binding,actin filament binding,calcium ion binding,integrin binding,ligand-dependent nuclear receptor transcription coactivator activity,nuclear hormone receptor binding,nucleoside binding,poly(A) RNA binding,protein homodimerization activity,retinoic acid receptor binding	actin filament bundle assembly,blood coagulation,negative regulation of cellular component movement,peroxisome proliferator activated receptor signaling pathway,platelet activation,platelet degranulation,positive regulation of cellular component movement,positive regulation of pinocytosis,positive regulation of sodium:proton antiporter activity,protein localization to tight junction,protein trans…	911	104854	Y	63.4456	73.94	21.5	73.94	21.5	73.94	21.5	0	0	0	0
Q8NBS9	TXNDC5	TXND5_HUMAN Thioredoxin domain-containing protein 5	81567	endoplasmic reticulum,endoplasmic reticulum lumen,extracellular exosome,lysosomal lumen	protein disulfide isomerase activity	apoptotic cell clearance,cell redox homeostasis,membrane organization,negative regulation of apoptotic process,post-Golgi vesicle-mediated transport,protein folding,response to endoplasmic reticulum stress	432	47629	Y	25.4976	73.78	47.09	73.78	47.09	73.78	47.09	0	0	0	0
Q9NYU2	UGGT1	UGGG1_HUMAN UDP-glucose:glycoprotein glucosyltransferase 1	56886	endoplasmic reticulum,endoplasmic reticulum lumen,endoplasmic reticulum-Golgi intermediate compartment,extracellular exosome	UDP-glucose:glycoprotein glucosyltransferase activity,unfolded protein binding	'de novo' posttranslational protein folding,cellular protein metabolic process,post-translational protein modification,protein folding,protein N-linked glycosylation via asparagine,UDP-glucosylation	1555	177190	Y	50.3048	72.94	14.2	72.94	71	72.94	71	0	5	0	1
P13674;P13674-2	P4HA1	P4HA1_HUMAN Prolyl 4-hydroxylase subunit alpha-1;P4HA1_HUMAN Isoform 2 of Prolyl 4-hydroxylase subunit alpha-1	5033;5033	endoplasmic reticulum,endoplasmic reticulum lumen,intracellular membrane-bounded organelle,membrane,mitochondrion,procollagen-proline 4-dioxygenase complex;endoplasmic reticulum,endoplasmic reticulum lumen,intracellular membrane-bounded organelle,membrane,mitochondrion,procollagen-proline 4-dioxygenase complex	iron ion binding,L-ascorbic acid binding,oxidoreductase activity, acting on single donors with incorporation of molecular oxygen, incorporation of two atoms of oxygen,procollagen-proline 4-dioxygenase activity;iron ion binding,L-ascorbic acid binding,oxidoreductase activity, acting on single donors with incorporation of molecular oxygen, incorporation of two atoms of oxygen,procollagen-proline 4-…	collagen fibril organization,peptidyl-proline hydroxylation to 4-hydroxy-L-proline;collagen fibril organization,peptidyl-proline hydroxylation to 4-hydroxy-L-proline	534;534	61049.4140000002;60967.2655000002	Y	26.8055	69	43	69	43	69	43	0	0	0	0
Q9BTV4	TMEM43	TMM43_HUMAN Transmembrane protein 43	79188	endoplasmic reticulum lumen,Golgi apparatus,integral component of nuclear inner membrane	-	nuclear membrane organization	400	44875.6	Y	28.8675	65	39	65	39	65	39	0	0	0	0
Q13162	PRDX4	PRDX4_HUMAN Peroxiredoxin-4	10549	cytosol,extracellular exosome,extracellular space,mitochondrion,nucleus,smooth endoplasmic reticulum	thioredoxin peroxidase activity	4-hydroxyproline metabolic process,cell redox homeostasis,extracellular matrix organization,I-kappaB phosphorylation,male gonad development,negative regulation of male germ cell proliferation,protein maturation by protein folding,reactive oxygen species metabolic process,spermatogenesis	271	30540	Y	12.1768	64.23	49.4298	64.23	56.35	64.23	56.35	0	1.14	0	0
Q02809;B4DR87	PLOD1	PLOD1_HUMAN Procollagen-lysine,2-oxoglutarate 5-dioxygenase 1;B4DR87_HUMAN Procollagen-lysine,2-oxoglutarate 5-dioxygenase 1	5351	endoplasmic reticulum membrane,extracellular exosome,rough endoplasmic reticulum membrane	iron ion binding,L-ascorbic acid binding,procollagen-lysine 5-dioxygenase activity,protein homodimerization activity	cellular protein modification process,epidermis development,extracellular matrix organization,hydroxylysine biosynthetic process,oxidation-reduction process,response to hypoxia	727;774	83550.3680000002;88272.7182000002	Y	49.6854	62	14.3333	62	43	62	43	1	3	0	1
Q96HE7	ERO1L	ERO1A_HUMAN ERO1-like protein alpha	30001	endoplasmic reticulum,endoplasmic reticulum lumen,endoplasmic reticulum membrane,intracellular membrane-bounded organelle,membrane	oxidoreductase activity,oxidoreductase activity, acting on a sulfur group of donors, disulfide as acceptor,protein disulfide isomerase activity,protein disulfide oxidoreductase activity	4-hydroxyproline metabolic process,brown fat cell differentiation,cell redox homeostasis,cellular protein metabolic process,cellular protein modification process,chaperone mediated protein folding requiring cofactor,endoplasmic reticulum unfolded protein response,extracellular matrix organization,intrinsic apoptotic signaling pathway in response to endoplasmic reticulum stress,protein folding,pro…	468	54392.8	Y	23.0663	59.97	40	59.97	40	59.97	40	0	0	0	0
B4DJ30		B4DJ30_HUMAN cDNA FLJ61290, highly similar to Neutral alpha-glucosidase AB	-	integral component of membrane	carbohydrate binding,hydrolase activity, hydrolyzing O-glycosyl compounds,protein transporter activity	carbohydrate metabolic process,intracellular protein transport,regulation of G-protein coupled receptor protein signaling pathway	995	112926	Y	71.7999	59.5	13.875	59.5	13.875	59.5	83.25	0	6	0	6
Q14697-2	GANAB	GANAB_HUMAN Isoform 2 of Neutral alpha-glucosidase AB	23193	endoplasmic reticulum lumen,extracellular exosome,glucosidase II complex,Golgi apparatus,melanosome,membrane	carbohydrate binding,glucan 1,3-alpha-glucosidase activity,poly(A) RNA binding	cellular protein metabolic process,post-translational protein modification,protein folding,protein N-linked glycosylation via asparagine	966	109438	Y	42.0192	59.5	27.75	59.5	27.75	59.5	27.75	0	0	0	0
P49257	LMAN1	LMAN1_HUMAN Protein ERGIC-53	3998	endoplasmic reticulum membrane,endoplasmic reticulum-Golgi intermediate compartment,endoplasmic reticulum-Golgi intermediate compartment membrane,ER to Golgi transport vesicle membrane,extracellular exosome,Golgi membrane,host cell perinuclear region of cytoplasm,integral component of membrane,membrane,sarcomere	mannose binding,metal ion binding,unfolded protein binding	blood coagulation,cellular protein metabolic process,endoplasmic reticulum organization,ER to Golgi vesicle-mediated transport,Golgi organization,positive regulation of organelle organization,post-translational protein modification,protein folding,protein N-linked glycosylation via asparagine,protein transport	510	57549.1	Y	6.29837	58	52	58	52	58	52	1	1	0	0
P30040	ERP29	ERP29_HUMAN Endoplasmic reticulum resident protein 29	10961	cell surface,endoplasmic reticulum,endoplasmic reticulum lumen,extracellular exosome,melanosome,membrane,smooth endoplasmic reticulum,transport vesicle	chaperone binding,protein homodimerization activity	activation of MAPK activity,intracellular protein transport,negative regulation of gene expression,negative regulation of protein secretion,positive regulation of gene expression,positive regulation of protein phosphorylation,protein folding,protein secretion,protein unfolding	261	28993.5	Y	31.4918	56	32	56	32	56	32	0	0	0	0
O60568	PLOD3	PLOD3_HUMAN Procollagen-lysine,2-oxoglutarate 5-dioxygenase 3	8985	endoplasmic reticulum,endoplasmic reticulum membrane,extracellular exosome,rough endoplasmic reticulum membrane	iron ion binding,L-ascorbic acid binding,procollagen galactosyltransferase activity,procollagen glucosyltransferase activity,procollagen-lysine 5-dioxygenase activity	basement membrane assembly,cellular protein modification process,cellular response to hormone stimulus,collagen fibril organization,endothelial cell morphogenesis,epidermis morphogenesis,extracellular matrix organization,in utero embryonic development,lung morphogenesis,neural tube development,protein localization,vasodilation	738	84785.3	Y	30.2422	53	31	53	31	53	31	0	0	0	0
Q8N766	EMC1	EMC1_HUMAN ER membrane protein complex subunit 1	23065	ER membrane protein complex,integral component of membrane	-	-	993	111760	Y	16.141	53	40	53	40	53	40	0	0	1	1
Q70UQ0;Q70UQ0-4	IKBIP	IKIP_HUMAN Inhibitor of nuclear factor kappa-B kinase-interacting protein;IKIP_HUMAN Isoform 4 of Inhibitor of nuclear factor kappa-B kinase-interacting protein	121457;121457	endoplasmic reticulum,endoplasmic reticulum membrane,integral component of membrane,membrane;endoplasmic reticulum,endoplasmic reticulum membrane,integral component of membrane,membrane	-	response to X-ray;response to X-ray	350;377	39309.0556000001;43083.6926000001	Y	3.36321	53	50	53	50	53	50	0	0	0	0
P12814-3;B7TY16	ACTN1	ACTN1_HUMAN Isoform 3 of Alpha-actinin-1;B7TY16_HUMAN Actinin alpha 1 isoform 3	87	cell projection,cortical actin cytoskeleton,cytoplasm,cytosol,dendritic spine,extracellular exosome,extracellular region,extracellular space,fascia adherens,focal adhesion,nucleus,plasma membrane,platelet alpha granule lumen,pseudopodium,ruffle,stress fiber,Z disc	calcium ion binding,double-stranded RNA binding,integrin binding,ion channel binding,ligand-dependent nuclear receptor transcription coactivator activity,vinculin binding	actin crosslink formation,actin filament bundle assembly,blood coagulation,cell junction assembly,extracellular matrix organization,focal adhesion assembly,negative regulation of cellular component movement,platelet activation,platelet degranulation,regulation of apoptotic process,regulation of nucleic acid-templated transcription	914;930	105568.8039;107141.7677	Y	64.2081	52.89	21.5	13.2225	21.5	52.89	21.5	0	1	4	1
P27797	CALR	CALR_HUMAN Calreticulin	811	acrosomal vesicle,cell surface,cytoplasm,cytosol,endocytic vesicle lumen,endoplasmic reticulum,endoplasmic reticulum lumen,external side of plasma membrane,extracellular exosome,extracellular region,extracellular space,focal adhesion,Golgi apparatus,integral component of lumenal side of endoplasmic reticulum membrane,intracellular,membrane,MHC class I peptide loading complex,nucleus,perinuclear r…	androgen receptor binding,calcium ion binding,carbohydrate binding,chaperone binding,complement component C1q binding,DNA binding,glycoprotein binding,hormone binding,integrin binding,iron ion binding,mRNA binding,peptide binding,poly(A) RNA binding,protein binding involved in protein folding,ubiquitin protein ligase binding,unfolded protein binding,zinc ion binding	antigen processing and presentation of exogenous peptide antigen via MHC class I,antigen processing and presentation of exogenous peptide antigen via MHC class I, TAP-dependent,antigen processing and presentation of peptide antigen via MHC class I,ATF6-mediated unfolded protein response,cardiac muscle cell differentiation,cell cycle arrest,cellular calcium ion homeostasis,cellular protein metabol…	417	48141.6	Y	2.26412	52	50	52	50	52	50	0	0	0	0
Q99715	COL12A1	COCA1_HUMAN Collagen alpha-1(XII) chain	1303	collagen type XII trimer,endoplasmic reticulum lumen,extracellular exosome,extracellular matrix,extracellular region,extracellular space,vesicle	extracellular matrix structural constituent conferring tensile strength	cell adhesion,collagen catabolic process,collagen fibril organization,endodermal cell differentiation,extracellular matrix disassembly,extracellular matrix organization,skeletal system development	3063	333147	Y	55.2248	51	18	51	18	51	18	0	0	0	0
B2RE46		B2RE46_HUMAN cDNA, FLJ96923, highly similar to Homo sapiens ribophorin II (RPN2), mRNA	-	integral component of membrane,oligosaccharyltransferase complex	-	protein N-linked glycosylation	631	69334.2	Y	16.8664	51	38	51	38	51	38	0	0	0	0
O15230	LAMA5	LAMA5_HUMAN Laminin subunit alpha-5	3911	basal lamina,basement membrane,extracellular exosome,extracellular matrix,extracellular region,extracellular space,laminin-1 complex,laminin-10 complex,laminin-11 complex,laminin-5 complex,nucleus	integrin binding,structural molecule activity	angiogenesis,branching involved in salivary gland morphogenesis,branching involved in ureteric bud morphogenesis,cell differentiation,cell migration,cell proliferation,cell recognition,cilium assembly,cytoskeleton organization,embryo development,endothelial cell differentiation,establishment of protein localization to plasma membrane,extracellular matrix disassembly,extracellular matrix organizat…	3695	399739	Y	1.19041	48	49	48	49	48	49	0	0	0	0
P11047	LAMC1	LAMC1_HUMAN Laminin subunit gamma-1	3915	basement membrane,extracellular exosome,extracellular matrix,extracellular region,extracellular space,laminin-1 complex,laminin-10 complex,laminin-11 complex	extracellular matrix structural constituent,glycosphingolipid binding	axon guidance,cell adhesion,cell migration,endoderm development,extracellular matrix disassembly,extracellular matrix organization,hemidesmosome assembly,positive regulation of epithelial cell proliferation,protein complex assembly,substrate adhesion-dependent cell spreading	1609	177604	Y	37.3057	43	22	43	22	43	22	0	0	0	0
O15460	P4HA2	P4HA2_HUMAN Prolyl 4-hydroxylase subunit alpha-2	8974	cytoplasm,endoplasmic reticulum,endoplasmic reticulum lumen,intracellular membrane-bounded organelle,nucleus,procollagen-proline 4-dioxygenase complex	electron carrier activity,iron ion binding,L-ascorbic acid binding,oxidoreductase activity, acting on single donors with incorporation of molecular oxygen, incorporation of two atoms of oxygen,procollagen-proline 4-dioxygenase activity	peptidyl-proline hydroxylation to 4-hydroxy-L-proline	535	60902.1	Y	8.66025	43	37	43	37	43	37	0	0	0	0
P30533	LRPAP1	AMRP_HUMAN Alpha-2-macroglobulin receptor-associated protein	4043	cell surface,endoplasmic reticulum,extracellular region,integral component of membrane,plasma membrane,rough endoplasmic reticulum lumen,vesicle	asialoglycoprotein receptor activity,heparin binding,low-density lipoprotein particle receptor binding,receptor antagonist activity,unfolded protein binding,very-low-density lipoprotein particle receptor binding	extracellular negative regulation of signal transduction,negative regulation of beta-amyloid clearance,negative regulation of protein binding,negative regulation of very-low-density lipoprotein particle clearance,protein folding,receptor-mediated endocytosis,vesicle-mediated transport	357	41466	Y	32.476	41	23	41	23	41	23	0	0	0	0
B4DGP8	CANX	B4DGP8_HUMAN Calnexin	-	-	-	-	627	71503	Y	12.83	40	32	40	32	40	32	0	0	0	0
P11021	HSPA5	GRP78_HUMAN 78 kDa glucose-regulated protein	3309	cell surface,endoplasmic reticulum,endoplasmic reticulum chaperone complex,endoplasmic reticulum lumen,endoplasmic reticulum membrane,endoplasmic reticulum-Golgi intermediate compartment,extracellular exosome,focal adhesion,integral component of endoplasmic reticulum membrane,melanosome,membrane,midbody,mitochondrion,nucleus,plasma membrane,smooth endoplasmic reticulum	ATP binding,ATPase activity,calcium ion binding,chaperone binding,enzyme binding,glycoprotein binding,misfolded protein binding,protein domain specific binding,ribosome binding,ubiquitin protein ligase binding,unfolded protein binding	activation of signaling protein activity involved in unfolded protein response,ATF6-mediated unfolded protein response,blood coagulation,cellular protein metabolic process,cellular response to antibiotic,cellular response to glucose starvation,cellular response to interleukin-4,cerebellar Purkinje cell layer development,cerebellum structural organization,endoplasmic reticulum unfolded protein res…	654	72333.1	Y	43.1784	39.9984	55.2773	47.1701	15.7027	255.19	177.44	6.38	3.21	5.41	11.3
O00469-2	PLOD2	PLOD2_HUMAN Isoform 2 of Procollagen-lysine,2-oxoglutarate 5-dioxygenase 2	5352	endoplasmic reticulum,endoplasmic reticulum membrane,extracellular exosome,rough endoplasmic reticulum membrane	iron ion binding,L-ascorbic acid binding,procollagen-lysine 5-dioxygenase activity	activation of mitophagy in response to mitochondrial depolarization,cellular protein modification process,extracellular matrix organization,response to hypoxia	758	87098.6	Y	23.094	39	26	39	26	39	26	0	1	0	0
Q9BS26	ERP44	ERP44_HUMAN Endoplasmic reticulum resident protein 44	23071	cell surface,endoplasmic reticulum lumen,endoplasmic reticulum membrane,endoplasmic reticulum-Golgi intermediate compartment,extracellular exosome	protein disulfide isomerase activity	cell redox homeostasis,glycoprotein metabolic process,protein folding,response to endoplasmic reticulum stress,response to unfolded protein	406	46971.3	Y	16.9809	39	29	39	29	39	29	0	0	0	0
B4DJQ5		B4DJQ5_HUMAN cDNA FLJ59211, highly similar to Glucosidase 2 subunit beta	5589	-	calcium ion binding	N-glycan processing	535	60134.4	Y	9.6225	39	33	39	33	39	33	0	0	0	0
P05556	ITGB1	ITB1_HUMAN Integrin beta-1	3688	acrosomal vesicle,basement membrane,cell surface,cleavage furrow,cytoplasm,dendritic spine,external side of plasma membrane,extracellular exosome,filopodium,focal adhesion,hemidesmosome,integrin alpha1-beta1 complex,integrin alpha10-beta1 complex,integrin alpha11-beta1 complex,integrin alpha2-beta1 complex,integrin alpha3-beta1 complex,integrin alpha7-beta1 complex,integrin alpha8-beta1 complex,i…	actin binding,cell adhesion molecule binding,collagen binding involved in cell-matrix adhesion,metal ion binding,peptide binding,protease binding,protein heterodimerization activity,virus receptor activity	axon extension,axon guidance,B cell differentiation,blood coagulation,calcium-independent cell-matrix adhesion,cardiac muscle cell differentiation,cell fate specification,cell junction assembly,cell migration,cell migration involved in sprouting angiogenesis,cell-cell adhesion mediated by integrin,cell-matrix adhesion,cell-substrate adhesion,cellular calcium ion homeostasis,cellular defense respo…	798	88415.7	Y	21.6506	38	26	38	26	38	26	0	0	0	0
Q9Y4L1	HYOU1	HYOU1_HUMAN Hypoxia up-regulated protein 1	10525	endocytic vesicle lumen,endoplasmic reticulum,endoplasmic reticulum lumen,extracellular exosome,extracellular region,focal adhesion,membrane,smooth endoplasmic reticulum	ATP binding,chaperone binding	cellular protein metabolic process,cellular response to hypoxia,endoplasmic reticulum unfolded protein response,IRE1-mediated unfolded protein response,negative regulation of hypoxia-induced intrinsic apoptotic signaling pathway,receptor-mediated endocytosis,response to endoplasmic reticulum stress,response to ischemia	999	111336	Y	65.6524	37.5	18.25	75	24.3333	75	73	2	4	0	3
Q96AY3	FKBP10	FKB10_HUMAN Peptidyl-prolyl cis-trans isomerase FKBP10	60681	endoplasmic reticulum lumen,endoplasmic reticulum membrane	calcium ion binding,FK506 binding,peptidyl-prolyl cis-trans isomerase activity	chaperone-mediated protein folding,protein peptidyl-prolyl isomerization	582	64245.2	Y	30.3869	36	21	36	21	36	21	0	0	0	0
Q9UHG3	PCYOX1	PCYOX_HUMAN Prenylcysteine oxidase 1	51449	extracellular exosome,lysosome,plasma membrane,vacuolar membrane,very-low-density lipoprotein particle	chloride-transporting ATPase activity,prenylcysteine oxidase activity	oxidation-reduction process,prenylated protein catabolic process,prenylcysteine catabolic process,prenylcysteine metabolic process	505	56640.3	Y	12.4352	36	29	36	29	36	29	0	0	0	0
Q5JPE7	NOMO2	NOMO2_HUMAN Nodal modulator 2	283820	endoplasmic reticulum membrane,integral component of membrane	carbohydrate binding	protein destabilization	1267	139439	Y	9.16429	34	29	34	29	34	29	0	0	0	0
P26038	MSN	MOES_HUMAN Moesin	4478	apical part of cell,apical plasma membrane,basolateral plasma membrane,blood microparticle,cell periphery,cytoplasm,cytoskeleton,extracellular exosome,extracellular space,extrinsic component of membrane,filopodium,focal adhesion,microvillus,microvillus membrane,nucleus,plasma membrane,uropod,vesicle	cell adhesion molecule binding,double-stranded RNA binding,protein kinase binding,receptor binding,structural constituent of cytoskeleton	establishment of endothelial barrier,leukocyte cell-cell adhesion,leukocyte migration,membrane to membrane docking,movement of cell or subcellular component,positive regulation of gene expression,regulation of lymphocyte migration	577	67820.2	Y	61.7843	32.48	22.68	32.48	2.835	32.48	22.68				8
Q8WUM4-2	PDCD6IP	PDC6I_HUMAN Isoform 2 of Programmed cell death 6-interacting protein	10015	cytoplasm,cytosol,endoplasmic reticulum exit site,extracellular exosome,focal adhesion,immunological synapse,melanosome,membrane,microtubule organizing center,vesicle	calcium-dependent protein binding,protein homodimerization activity,proteinase activated receptor binding	apoptotic process,cell cycle,cell separation after cytokinesis,positive regulation of exosomal secretion,positive regulation of extracellular exosome assembly,protein transport,regulation of centrosome duplication,regulation of extracellular exosome assembly,ubiquitin-independent protein catabolic process via the multivesicular body sorting pathway,viral budding via host ESCRT complex,viral life …	873	96772.2	Y	70.095	32	4.85714	32	11.3333	32	34	1	7	1	3
Q12797	ASPH	ASPH_HUMAN Aspartyl/asparaginyl beta-hydroxylase	444	calcium channel complex,cortical endoplasmic reticulum,endoplasmic reticulum,endoplasmic reticulum membrane,integral component of endoplasmic reticulum membrane,integral component of membrane,junctional sarcoplasmic reticulum membrane,plasma membrane,sarcoplasmic reticulum lumen,sarcoplasmic reticulum membrane	calcium ion binding,electron carrier activity,ion channel binding,peptide-aspartate beta-dioxygenase activity,structural constituent of muscle,structural molecule activity	activation of cysteine-type endopeptidase activity,activation of store-operated calcium channel activity,calcium ion transmembrane transport,cellular response to calcium ion,detection of calcium ion,face morphogenesis,limb morphogenesis,muscle contraction,negative regulation of cell proliferation,palate development,pattern specification process,peptidyl-aspartic acid hydroxylation,positive regula…	758	85862.8	Y	18.8951	32	23	32	23	32	23	0	0	0	0
O43491	EPB41L2	E41L2_HUMAN Band 4.1-like protein 2	2037	cell junction,extracellular exosome,extrinsic component of membrane,focal adhesion,nucleoplasm,nucleus,plasma membrane,spectrin	structural molecule activity	cortical actin cytoskeleton organization	1005	112588	Y	39.3947	31	13.5	15.5	27	31	27	1	2	2	1
Q8WX93	PALLD	PALLD_HUMAN Palladin	23022	actin cytoskeleton,actin filament,cytoplasm,focal adhesion,lamellipodium,mitochondrion,nucleus,plasma membrane,ruffle,Z disc	muscle alpha-actinin binding	cytoskeleton organization	1383	150564	Y	15.8488	29	22	29	22	29	22	0	0	1	1
Q99613	EIF3C	EIF3C_HUMAN Eukaryotic translation initiation factor 3 subunit C	8663	cytosol,eukaryotic 43S preinitiation complex,eukaryotic 48S preinitiation complex,eukaryotic translation initiation factor 3 complex	poly(A) RNA binding,translation initiation factor activity	cellular protein metabolic process,formation of translation preinitiation complex,gene expression,regulation of translational initiation,translation,translational initiation	913	105344	Y	11.3206	28	23	28	23	28	23	0	0	0	0
O00468-7;O00468-3	AGRN	AGRIN_HUMAN Isoform 7 of Agrin;AGRIN_HUMAN Isoform 3 of Agrin	375790;375790	basal lamina,cell junction,cell surface,cytoplasm,extracellular exosome,extracellular matrix,extracellular region,extracellular space,Golgi lumen,integral component of membrane,lysosomal lumen,plasma membrane,synapse;basal lamina,cell junction,cell surface,cytoplasm,extracellular exosome,extracellular matrix,extracellular region,extracellular space,Golgi lumen,integral component of membrane,lysos…	acetylcholine receptor regulator activity,calcium ion binding,chondroitin sulfate binding,dystroglycan binding,heparan sulfate proteoglycan binding,laminin binding,sialic acid binding,structural constituent of cytoskeleton;acetylcholine receptor regulator activity,calcium ion binding,chondroitin sulfate binding,dystroglycan binding,heparan sulfate proteoglycan binding,laminin binding,sialic acid …	axon guidance,carbohydrate metabolic process,chondroitin sulfate metabolic process,clustering of voltage-gated sodium channels,extracellular matrix organization,G-protein coupled acetylcholine receptor signaling pathway,glycosaminoglycan biosynthetic process,glycosaminoglycan catabolic process,glycosaminoglycan metabolic process,neuromuscular junction development,neurotransmitter receptor metabol…	2063;2049	216733.857800001;215346.394900001	Y	6.53604	28	25	28	25	28	25	0	0	0	0
P15311	EZR	EZRI_HUMAN Ezrin	7430	actin cytoskeleton,actin filament,apical part of cell,apical plasma membrane,astrocyte projection,basolateral plasma membrane,brush border,cell body,cell periphery,cell tip,ciliary basal body,cortical cytoskeleton,cytoplasm,cytoplasmic side of apical plasma membrane,cytosol,extracellular exosome,extracellular space,extrinsic component of membrane,filopodium,focal adhesion,membrane,membrane raft,m…	actin filament binding,cell adhesion molecule binding,poly(A) RNA binding	actin cytoskeleton reorganization,actin filament bundle assembly,axon guidance,cytoskeletal anchoring at plasma membrane,establishment of endothelial barrier,establishment or maintenance of apical/basal cell polarity,filopodium assembly,leukocyte cell-cell adhesion,membrane to membrane docking,microvillus assembly,phosphatidylinositol-mediated signaling,positive regulation of gene expression,posi…	586	69412.9	Y	48.1621	27.52	11.32	27.52	11.32	27.52	11.32	0	0	0	0
Q96A33	CCDC47	CCD47_HUMAN Coiled-coil domain-containing protein 47	57003	endoplasmic reticulum,integral component of membrane,membrane	calcium ion binding,poly(A) RNA binding	calcium ion homeostasis,ER overload response,osteoblast differentiation,post-embryonic development	483	55874	Y	23.094	27	18	27	18	27	18	0	0	0	0
Q32P28;Q32P28-3	LEPRE1	P3H1_HUMAN Prolyl 3-hydroxylase 1;P3H1_HUMAN Isoform 3 of Prolyl 3-hydroxylase 1	64175;64175	endoplasmic reticulum,endoplasmic reticulum lumen,extracellular exosome,macromolecular complex,membrane,nucleus,proteinaceous extracellular matrix;endoplasmic reticulum,endoplasmic reticulum lumen,extracellular exosome,macromolecular complex,membrane,nucleus,proteinaceous extracellular matrix	iron ion binding,L-ascorbic acid binding,procollagen-proline 3-dioxygenase activity,protein complex binding;iron ion binding,L-ascorbic acid binding,procollagen-proline 3-dioxygenase activity,protein complex binding	bone development,cell growth,chaperone-mediated protein folding,collagen fibril organization,collagen metabolic process,extracellular matrix organization,negative regulation of cell proliferation,negative regulation of post-translational protein modification,peptidyl-proline hydroxylation,protein folding,protein hydroxylation,protein stabilization,regulation of ossification,regulation of protein …	736;804	83394.1464000001;90616.7195000001	Y	17.1977	27	20	27	20	27	20	0	1	0	0
P61978-2	HNRNPK	HNRPK_HUMAN Isoform 2 of Heterogeneous nuclear ribonucleoprotein K	3190	catalytic step 2 spliceosome,cell projection,cytoplasm,extracellular exosome,focal adhesion,membrane,nuclear chromatin,nucleoplasm,nucleus,podosome	poly(A) RNA binding,RNA binding,RNA polymerase II core promoter proximal region sequence-specific DNA binding,RNA polymerase II core promoter proximal region sequence-specific DNA binding transcription factor activity involved in positive regulation of transcription,single-stranded DNA binding	gene expression,mRNA splicing, via spliceosome,positive regulation of low-density lipoprotein particle receptor biosynthetic process,positive regulation of receptor-mediated endocytosis,positive regulation of transcription from RNA polymerase II promoter,regulation of lipid transport by positive regulation of transcription from RNA polymerase II promoter,regulation of low-density lipoprotein part…	464	51028.4	Y	4.12393	27	29	27	29	27	29	0	0	0	0
P53618	COPB1	COPB_HUMAN Coatomer subunit beta	1315	COPI vesicle coat,cytoplasm,cytosol,endoplasmic reticulum-Golgi intermediate compartment,Golgi apparatus,Golgi membrane,Golgi-associated vesicle,intracellular membrane-bounded organelle,membrane,plasma membrane	structural molecule activity	COPI coating of Golgi vesicle,intra-Golgi vesicle-mediated transport,intracellular protein transport,membrane organization,retrograde vesicle-mediated transport, Golgi to ER,viral process	953	107143	Y	73.1285	26	5.2	26	6.5	26	26	1	5	0	4
Q9Y490	TLN1	TLN1_HUMAN Talin-1	7094	cell surface,cell-cell junction,cytoplasm,cytosol,extracellular exosome,extracellular region,focal adhesion,microtubule organizing center,plasma membrane,ruffle,ruffle membrane	integrin binding,LIM domain binding,structural constituent of cytoskeleton,vinculin binding	axon guidance,blood coagulation,cell-cell junction assembly,cell-substrate junction assembly,cellular protein metabolic process,cortical actin cytoskeleton organization,cytoskeletal anchoring at plasma membrane,endoplasmic reticulum unfolded protein response,IRE1-mediated unfolded protein response,movement of cell or subcellular component,muscle contraction,platelet activation,platelet aggregatio…	2541	269768	Y	65.5375	26	7.44444	17.3333	6.09091	52	67	2	9	3	11
P21980	TGM2	TGM2_HUMAN Protein-glutamine gamma-glutamyltransferase 2	7052	cytosol,extracellular exosome,focal adhesion,intrinsic component of plasma membrane,mitochondrion	GTP binding,metal ion binding,protein-glutamine gamma-glutamyltransferase activity	apoptotic cell clearance,blood vessel remodeling,branching involved in salivary gland morphogenesis,isopeptide cross-linking via N6-(L-isoglutamyl)-L-lysine,negative regulation of endoplasmic reticulum calcium ion concentration,positive regulation of apoptotic process,positive regulation of cell adhesion,positive regulation of cytosolic calcium ion concentration involved in phospholipase C-activa…	687	77329	Y	47.3995	26	11	13	11	26	11	1	1	2	0
K9MS24;B2ZZ89	SPTBN1	K9MS24_HUMAN Beta-spectrin non-erythrocytic 1;B2ZZ89_HUMAN Spectrin beta non-erythrocytic 1	6711	spectrin;axolemma,cuticular plate,M band,nucleus,protein complex,spectrin	phospholipid binding,structural constituent of cytoskeleton;phospholipid binding,structural constituent of cytoskeleton	common-partner SMAD protein phosphorylation,protein targeting to plasma membrane,SMAD protein import into nucleus	2364;2364	274418.543100004;274609.815700004	Y	24.1682	26	17	26	17	26	17	0	0	0	1
J9R021	eIF3a	J9R021_HUMAN Eukaryotic translation initiation factor 3	-	eukaryotic 43S preinitiation complex,eukaryotic 48S preinitiation complex,eukaryotic translation initiation factor 3 complex	translation initiation factor activity	formation of translation preinitiation complex,regulation of translational initiation	1382	166483	Y	4.6188	26	24	26	24	26	24	0	0	0	0
P55268	LAMB2	LAMB2_HUMAN Laminin subunit beta-2	3913	basal lamina,basement membrane,extracellular exosome,extracellular region,laminin-11 complex,laminin-3 complex,synapse	structural molecule activity	astrocyte development,axon extension involved in regeneration,axon guidance,cell adhesion,extracellular matrix organization,metanephric glomerular basement membrane development,metanephric glomerular visceral epithelial cell development,neuromuscular junction development,retina development in camera-type eye,Schwann cell development,visual perception	1798	195982	Y	28.8675	25	15	25	15	25	15	0	0	1	0
Q8NBJ5	GLT25D1	GT251_HUMAN Procollagen galactosyltransferase 1	79709	endoplasmic reticulum lumen,membrane	procollagen galactosyltransferase activity	extracellular matrix organization	622	71636.3	Y	10.0409	25	21	25	21	25	21	0	0	0	0
Q7L576	CYFIP1	CYFP1_HUMAN Cytoplasmic FMR1-interacting protein 1	23191	cytosol,extracellular exosome,focal adhesion,lamellipodium,mRNA cap binding complex,neuron projection,perinuclear region of cytoplasm,ruffle,SCAR complex,synapse	actin filament binding,protein complex binding,Rac GTPase binding	axon extension,cognition,Fc-gamma receptor signaling pathway involved in phagocytosis,innate immune response,lamellipodium assembly,positive regulation of Arp2/3 complex-mediated actin nucleation,Rac protein signal transduction,regulation of cell shape,ruffle organization,small GTPase mediated signal transduction,vascular endothelial growth factor receptor signaling pathway	1253	145183	Y	54.3236	24.68	25.52	24.68	3.64571	24.68	25.52	0	0	0	7
P51991	HNRNPA3	ROA3_HUMAN Heterogeneous nuclear ribonucleoprotein A3	220988	catalytic step 2 spliceosome,nucleoplasm,nucleus,ribonucleoprotein complex	nucleotide binding,poly(A) RNA binding,RNA binding	gene expression,mRNA splicing, via spliceosome,RNA splicing	378	39595	Y	43.7495	24.42	11	24.42	11	24.42	11	1	0	0	1
A8MV58	DBN1	A8MV58_HUMAN Drebrin	-	-	-	-	695	76299.9	Y	52.4864	24	9	24	9	24	9	0	0	1	1
Q9UBS4	DNAJB11	DJB11_HUMAN DnaJ homolog subfamily B member 11	51726	endoplasmic reticulum,endoplasmic reticulum lumen,membrane,nucleus	-	cellular protein metabolic process,endoplasmic reticulum unfolded protein response,IRE1-mediated unfolded protein response,mRNA modification,protein folding	358	40514	Y	23.9655	24	15.75	24	15.75	24	15.75	0	0	0	0
Q96AC1-3	FERMT2	FERM2_HUMAN Isoform 3 of Fermitin family homolog 2	10979	cell cortex,cell surface,cytoplasm,cytosol,extrinsic component of cytoplasmic side of plasma membrane,filamentous actin,focal adhesion,I band,lamellipodium membrane,nucleoplasm,nucleus,stress fiber	phosphatidylinositol-3,4,5-trisphosphate binding	cell junction assembly,cell-matrix adhesion,focal adhesion assembly,integrin activation,integrin-mediated signaling pathway,protein localization to membrane,regulation of cell shape,substrate adhesion-dependent cell spreading,transforming growth factor beta receptor signaling pathway,Wnt signaling pathway	687	78675.7	Y	5.02044	24	22	24	22	24	22	0	0	0	0
J3KN66;Q5JTV8	TOR1AIP1	J3KN66_HUMAN Torsin-1A-interacting protein 1;TOIP1_HUMAN Torsin-1A-interacting protein 1	26092	integral component of membrane,nuclear inner membrane,nucleus	ATPase activator activity,ATPase binding,cytoskeletal protein binding	nuclear membrane organization,positive regulation of ATPase activity,protein localization to nucleus	599;583	67822.1302000002;66248.4968000002	Y	4.99642	23.99	22	23.99	22	23.99	22	0	1	0	0
O95782	AP2A1	AP2A1_HUMAN AP-2 complex subunit alpha-1	160	AP-2 adaptor complex,apical plasma membrane,basolateral plasma membrane,clathrin coat of trans-Golgi network vesicle,clathrin-coated endocytic vesicle membrane,cytosol,endocytic vesicle membrane,membrane,plasma membrane	protein kinase binding,protein transporter activity	antigen processing and presentation of exogenous peptide antigen via MHC class II,axon guidance,clathrin-mediated endocytosis,endocytosis,ephrin receptor signaling pathway,epidermal growth factor receptor signaling pathway,Golgi to endosome transport,intracellular protein transport,negative regulation of epidermal growth factor receptor signaling pathway,negative regulation of hyaluronan biosynth…	977	107546	Y	73.3427	23	3.892	23	6.48667	23	19.46	1	5	1	3
O76021	RSL1D1	RL1D1_HUMAN Ribosomal L1 domain-containing protein 1	26156	membrane,nucleolus	poly(A) RNA binding	osteoblast differentiation,regulation of apoptotic process,regulation of cellular senescence,regulation of protein localization	490	54972.6	Y	45.4882	23	10	23	10	23	10	0	1	0	1
Q14847-2	LASP1	LASP1_HUMAN Isoform 2 of LIM and SH3 domain protein 1	3927	cortical actin cytoskeleton,extracellular exosome,focal adhesion	ion transmembrane transporter activity,SH3/SH2 adaptor activity,zinc ion binding	ion transport,positive regulation of signal transduction	323	36014.2	Y	40.7541	23	11	23	11	23	11	0	1	0	0
Q6P2Q9	PRPF8	PRP8_HUMAN Pre-mRNA-processing-splicing factor 8	10594	catalytic step 2 spliceosome,membrane,nuclear speck,nucleoplasm,nucleus,U5 snRNP	K63-linked polyubiquitin binding,poly(A) RNA binding,pre-mRNA intronic binding,second spliceosomal transesterification activity,U1 snRNA binding,U2 snRNA binding,U5 snRNA binding,U6 snRNA binding	gene expression,mRNA processing,mRNA splicing, via spliceosome,RNA splicing,RNA splicing, via transesterification reactions,spliceosomal tri-snRNP complex assembly	2335	273601	Y	26.5225	23	13.5	23	27	23	27	0	2	1	1
Q15293	RCN1	RCN1_HUMAN Reticulocalbin-1	5954	endoplasmic reticulum,endoplasmic reticulum lumen	calcium ion binding	camera-type eye development,in utero embryonic development	331	38890	Y	73.8303	22.6667	7.5	68	45	68	45	3	6	0	0
O43852-4;O43852-3	CALU	CALU_HUMAN Isoform 4 of Calumenin;CALU_HUMAN Isoform 3 of Calumenin	813;813	endoplasmic reticulum,extracellular region,Golgi apparatus,melanosome,membrane,sarcoplasmic reticulum lumen;endoplasmic reticulum,extracellular region,Golgi apparatus,melanosome,membrane,sarcoplasmic reticulum lumen	calcium ion binding;calcium ion binding	blood coagulation,platelet activation,platelet degranulation;blood coagulation,platelet activation,platelet degranulation	323;323	38078.9896;38051.0239	Y	27.3191	22.5	42	45	42	45	42	2	1	0	0
Q59ER5		Q59ER5_HUMAN WD repeat-containing protein 1 isoform 1 variant (Fragment)	-	-	-	-	624	68170.9	Y	63.6032	22	6.5	11	6.5	22	13	0	2	2	2
P52701	MSH6	MSH6_HUMAN DNA mismatch repair protein Msh6	2956	cytoplasm,Golgi apparatus,intracellular membrane-bounded organelle,MutSalpha complex,nuclear chromatin,nuclear chromosome,nucleoplasm,plasma membrane	ATP binding,chromatin binding,damaged DNA binding,DNA-dependent ATPase activity,guanine/thymine mispair binding,methylated histone binding,mismatched DNA binding	determination of adult lifespan,DNA repair,intrinsic apoptotic signaling pathway,intrinsic apoptotic signaling pathway in response to DNA damage,isotype switching,meiotic mismatch repair,mismatch repair,negative regulation of DNA recombination,positive regulation of helicase activity,reciprocal meiotic recombination,response to UV,somatic hypermutation of immunoglobulin genes,somatic recombinatio…	1360	152786	Y	57.9309	22	13	11	4.33333	22	26	0	2	2	6
D3DQH8	SPARC	D3DQH8_HUMAN Secreted protein, acidic, cysteine-rich (Osteonectin), isoform CRA_a	-	extracellular space,proteinaceous extracellular matrix	calcium ion binding	signal transduction	315	36051	Y	29.6923	22	13	22	13	22	13	0	0	0	0
Q9UNF1	MAGED2	MAGD2_HUMAN Melanoma-associated antigen D2	10916	membrane	-	-	606	64954.4	Y	66.2929	21.8467	8.87266	10.9233	3.94833	32.77	23.69	1.5	2.67	3	6
Q9NR30	DDX21	DDX21_HUMAN Nucleolar RNA helicase 2	9188	cytoplasm,membrane,nucleolus,nucleoplasm,nucleus	7SK snRNA binding,ATP binding,ATP-dependent RNA helicase activity,double-stranded RNA binding,poly(A) RNA binding,rRNA binding,snoRNA binding	osteoblast differentiation,response to exogenous dsRNA,response to virus,RNA secondary structure unwinding,rRNA processing,transcription from RNA polymerase II promoter	783	87344.6	Y	53.251	21.53	6.4125	14.3533	8.55	43.06	25.65	2	4	3	3
Q09666	AHNAK	AHNK_HUMAN Neuroblast differentiation-associated protein AHNAK	79026	actin cytoskeleton,cell-cell contact zone,costamere,cytoplasm,cytosol,extracellular exosome,focal adhesion,lysosomal membrane,membrane,nucleus,plasma membrane,sarcolemma,T-tubule,vesicle	poly(A) RNA binding,S100 protein binding,structural molecule activity conferring elasticity	protein oligomerization,regulation of RNA splicing,regulation of voltage-gated calcium channel activity	5890	629103	Y	42.4974	21.2857	13.4167	14.9	6.70833	149	161	7	12	10	24
P11388-4	TOP2A	TOP2A_HUMAN Isoform 4 of DNA topoisomerase 2-alpha	7153	condensed chromosome,cytoplasm,DNA topoisomerase complex (ATP-hydrolyzing),nucleolus,nucleoplasm,nucleus,protein complex	ATP binding,chromatin binding,DNA binding,DNA binding, bending,DNA topoisomerase type II (ATP-hydrolyzing) activity,DNA-dependent ATPase activity,drug binding,enzyme binding,histone deacetylase binding,magnesium ion binding,poly(A) RNA binding,protein C-terminus binding,protein heterodimerization activity,protein homodimerization activity,protein kinase C binding,ubiquitin binding	apoptotic chromosome condensation,cellular response to DNA damage stimulus,chromosome segregation,DNA ligation,DNA topological change,DNA unwinding involved in DNA replication,embryonic cleavage,hematopoietic progenitor cell differentiation,mitotic cell cycle,mitotic DNA integrity checkpoint,mitotic recombination,positive regulation of apoptotic process,positive regulation of single stranded vira…	1612	182682	Y	58.1594	21.28	5.99251	7.09333	16	21.28	16	0	2.67	3	0
P10909-2	CLU	CLUS_HUMAN Isoform 2 of Clusterin	1191	apical dendrite,blood microparticle,chromaffin granule,cytoplasm,cytosol,endoplasmic reticulum,extracellular exosome,extracellular matrix,extracellular region,extracellular space,Golgi apparatus,mitochondrial membrane,mitochondrion,neurofibrillary tangle,nucleus,perinuclear region of cytoplasm,platelet alpha granule lumen,spherical high-density lipoprotein particle	chaperone binding,misfolded protein binding,ubiquitin protein ligase binding	blood coagulation,cell morphogenesis,central nervous system myelin maintenance,chaperone-mediated protein complex assembly,chaperone-mediated protein folding,complement activation,complement activation, classical pathway,innate immune response,intrinsic apoptotic signaling pathway,lipid metabolic process,microglial cell activation,microglial cell proliferation,negative regulation of beta-amyloid …	501	57832.8	Y	23.094	21	14	21	14	21	14	0	1	0	0
Q86VX4;Q9UQE7	SMC3	Q86VX4_HUMAN Structural maintenance of chromosomes 3;SMC3_HUMAN Structural maintenance of chromosomes protein 3	9126	cohesin core heterodimer,nucleus;basement membrane,chromatin,chromosome,chromosome, centromeric region,cohesin complex,cohesin core heterodimer,cytoplasm,cytosol,lateral element,meiotic cohesin complex,nuclear matrix,nuclear meiotic cohesin complex,nucleoplasm,nucleus,spindle pole	ATP binding,chromatin binding;ATP binding,chromatin binding,dynein binding,microtubule motor activity,protein heterodimerization activity	DNA repair,mitotic sister chromatid cohesion;cell division,cellular protein metabolic process,DNA repair,meiotic nuclear division,mitotic cell cycle,mitotic nuclear division,mitotic sister chromatid cohesion,mitotic spindle organization,negative regulation of DNA endoreduplication,post-translational protein modification,protein sumoylation,regulation of DNA replication,signal transduction,sister …	1217;1217	141507.949;141541.9661	Y	19.245	21	15	21	15	21	15	0	0	1	0
J3KPS3	ALDOA	J3KPS3_HUMAN Fructose-bisphosphate aldolase	-	-	fructose-bisphosphate aldolase activity	glycolytic process	368	39817.6	Y	51.542	20.9	8	20.9	8	20.9	8	0	0	0	1
Q13423;Q2TB59	NNT	NNTM_HUMAN NAD(P) transhydrogenase, mitochondrial;Q2TB59_HUMAN Nicotinamide nucleotide transhydrogenase	23530	integral component of membrane,membrane,mitochondrial inner membrane,mitochondrial respiratory chain,mitochondrion;integral component of membrane,mitochondrial inner membrane	NAD binding,NAD(P)+ transhydrogenase (AB-specific) activity,NAD(P)+ transhydrogenase (B-specific) activity,NAD(P)+ transhydrogenase activity,NADP binding;NAD(P)+ transhydrogenase (AB-specific) activity,NADP binding	cell redox homeostasis,cellular metabolic process,hydrogen ion transmembrane transport,oxidation-reduction process,proton transport,reactive oxygen species metabolic process,small molecule metabolic process,tricarboxylic acid cycle;cell redox homeostasis,proton transport	1086;1086	113895.9306;113883.8762	Y	71.2117	20	3.6	20	6	20	18	0	5	0	3
Q8IXB1	DNAJC10	DJC10_HUMAN DnaJ homolog subfamily C member 10	54431	endoplasmic reticulum,endoplasmic reticulum chaperone complex,endoplasmic reticulum lumen,membrane	ATPase activator activity,ATPase binding,chaperone binding,disulfide oxidoreductase activity,Hsp70 protein binding,misfolded protein binding,oxidoreductase activity, acting on a sulfur group of donors, disulfide as acceptor,protein disulfide oxidoreductase activity	cell redox homeostasis,ER-associated ubiquitin-dependent protein catabolic process,intrinsic apoptotic signaling pathway in response to endoplasmic reticulum stress,negative regulation of protein phosphorylation,positive regulation of ATPase activity,protein folding in endoplasmic reticulum,response to endoplasmic reticulum stress	793	91079.9	Y	66.6179	20	4.33333	20	6.5	20	13	0	3	0	2
P54577	YARS	SYYC_HUMAN Tyrosine--tRNA ligase, cytoplasmic	8565	cytoplasm,cytosol,extracellular space,nucleus	ATP binding,interleukin-8 receptor binding,poly(A) RNA binding,signal transducer activity,tRNA binding,tyrosine-tRNA ligase activity	apoptotic process,gene expression,signal transduction,tRNA aminoacylation for protein translation,tyrosyl-tRNA aminoacylation	528	59143.6	Y	47.1405	20	15	20	5	20	15	0	1	0	3
P46013	MKI67	KI67_HUMAN Antigen KI-67	4288	chromosome, centromeric region,condensed chromosome,cytoplasm,membrane,nucleolus,nucleus	ATP binding,poly(A) RNA binding,protein C-terminus binding	cell proliferation,meiotic nuclear division	3256	358694	Y	20.3771	20	14	20	14	20	14	0	0	0	0
O00567	NOP56	NOP56_HUMAN Nucleolar protein 56	10528	box C/D snoRNP complex,cytoplasm,membrane,nucleolus,nucleoplasm,pre-snoRNP complex,small nucleolar ribonucleoprotein complex,small-subunit processome	poly(A) RNA binding,RNA binding,snoRNA binding	rRNA modification,rRNA processing	594	66050	Y	67.3575	19	5	19	5	19	5	0	0	1	0
Q7L2H7	EIF3M	EIF3M_HUMAN Eukaryotic translation initiation factor 3 subunit M	10480	eukaryotic 43S preinitiation complex,eukaryotic 48S preinitiation complex,eukaryotic translation initiation factor 3 complex,eukaryotic translation initiation factor 3 complex, eIF3m	translation initiation factor activity	cytoplasmic translational initiation,formation of translation preinitiation complex,regulation of translational initiation,translational initiation	374	42503	Y	63.1612	19	9	19	3	19	9	0	1	0	3
Q16181	SEPT7	SEPT7_HUMAN Septin-7	989	actin cytoskeleton,axon terminus,axoneme,cleavage furrow,condensed chromosome kinetochore,cytoplasm,extracellular exosome,microtubule cytoskeleton,midbody,nucleolus,nucleus,plasma membrane,septin complex,spindle,stress fiber,synapse	GTP binding,identical protein binding,structural molecule activity	cilium morphogenesis,cytokinesis,mitotic nuclear division,protein heterooligomerization,regulation of embryonic cell shape	437	50680.1	Y	54.2617	19	8.5	9.5	5.66667	19	17	1	2	2	3
Q14165	MLEC	MLEC_HUMAN Malectin	9761	endoplasmic reticulum,endoplasmic reticulum membrane,integral component of membrane,membrane	carbohydrate binding,enzyme binding	cellular protein metabolic process,post-translational protein modification,protein folding,protein N-linked glycosylation via asparagine	292	32233.9	Y	35.8355	19	10	19	10	19	10	0	0	0	0
Q9UHD1	CHORDC1	CHRD1_HUMAN Cysteine and histidine-rich domain-containing protein 1	26973	-	Hsp90 protein binding,zinc ion binding	chaperone-mediated protein folding,negative regulation of Rho-dependent protein serine/threonine kinase activity,regulation of cellular response to heat,regulation of centrosome duplication	332	37489.9	Y	35.8355	19	10	19	10	19	10	0	1	0	1
A4D2Q0	UNC84A	A4D2Q0_HUMAN SUN domain-containing protein 1	-	integral component of nuclear inner membrane,intracellular membrane-bounded organelle,LINC complex,nuclear membrane	-	-	974	108455	Y	8.44903	19	22	19	22	19	22	0	1	0	0
P23921	RRM1	RIR1_HUMAN Ribonucleoside-diphosphate reductase large subunit	6240	cell projection,cytoplasm,cytosol,extracellular exosome,neuronal cell body,nuclear envelope,nucleoplasm	ATP binding,ribonucleoside-diphosphate reductase activity, thioredoxin disulfide as acceptor	cell proliferation in forebrain,deoxyribonucleotide biosynthetic process,DNA replication,male gonad development,mitotic cell cycle,nucleobase-containing small molecule interconversion,nucleobase-containing small molecule metabolic process,protein heterotetramerization,pyrimidine nucleobase metabolic process,response to ionizing radiation,retina development in camera-type eye,small molecule metabo…	792	90070.4	Y	6.415	19	17	19	17	19	17	0	0	0	0
D3DR65	SPFH1	D3DR65_HUMAN SPFH domain family, member 1, isoform CRA_a	10613	endoplasmic reticulum	-	-	348	39171.2	Y	45.5401	18.665	10.26	9.3325	6.84	37.33	20.52	2	2	4	3
B4DTE6		B4DTE6_HUMAN cDNA FLJ56243, highly similar to Melanoma-associated antigen 4	-	-	-	-	345	37834	Y	58.5626	18.34	12.73	9.17	3.1825	18.34	12.73	0	0	2	4
Q13838-2	DDX39B	DX39B_HUMAN Isoform 2 of Spliceosome RNA helicase DDX39B	7919	cytoplasm,nuclear speck,nucleolus,nucleoplasm,nucleus,spliceosomal complex,transcription export complex	ATP binding,ATP-dependent protein binding,ATP-dependent RNA helicase activity,poly(A) RNA binding,RNA-dependent ATPase activity,U4 snRNA binding,U6 snRNA binding	mRNA export from nucleus,mRNA splicing, via spliceosome,negative regulation of DNA damage checkpoint,positive regulation of DNA-templated transcription, elongation,RNA secondary structure unwinding,RNA splicing,spliceosomal complex assembly,viral mRNA export from host cell nucleus	443	50679.5	Y	56.2637	18.01	3.67429	18.01	25.72	18.01	25.72	0	7	0	0
P46063	RECQL	RECQ1_HUMAN ATP-dependent DNA helicase Q1	5965	membrane,nucleoplasm,nucleus	annealing helicase activity,ATP binding,ATP-dependent 3'-5' DNA helicase activity,ATP-dependent DNA helicase activity,DNA binding,DNA helicase activity	DNA duplex unwinding,DNA recombination,DNA repair,DNA replication,DNA strand renaturation	649	73457.6	Y	64.0613	18	20	6	5	18	20	0	0	3	4
E5KNY5;P42704	LRPPRC	E5KNY5_HUMAN Leucine-rich PPR-motif containing;LPPRC_HUMAN Leucine-rich PPR motif-containing protein, mitochondrial	10128;10128	mitochondrion,ribonucleoprotein complex;condensed nuclear chromosome,cytoskeleton,membrane,microtubule,mitochondrial nucleoid,mitochondrion,nuclear inner membrane,nuclear outer membrane,nucleoplasm,nucleus,perinuclear region of cytoplasm,ribonucleoprotein complex	RNA binding,single-stranded DNA binding;beta-tubulin binding,microtubule binding,poly(A) RNA binding,RNA binding,single-stranded DNA binding,ubiquitin protein ligase binding	negative regulation of mitochondrial RNA catabolic process,regulation of mitochondrial translation;mitochondrion transport along microtubule,mRNA transport,negative regulation of mitochondrial RNA catabolic process,regulation of mitochondrial translation,regulation of transcription, DNA-templated,transcription, DNA-templated	1394;1394	157905.456100001;157905.456100001	Y	57.735	18	6	18	6	18	30	1	5	1	5
P17980	PSMC3	PRS6A_HUMAN 26S protease regulatory subunit 6A	5702	cytoplasmic mRNA processing body,cytosol,cytosolic proteasome complex,membrane,nuclear proteasome complex,nucleoplasm,nucleus,perinuclear region of cytoplasm,proteasome accessory complex,proteasome complex,proteasome regulatory particle, base subcomplex	ATP binding,ATPase activity,proteasome-activating ATPase activity,TBP-class protein binding,transcription coactivator activity,transcription corepressor activity	anaphase-promoting complex-dependent proteasomal ubiquitin-dependent protein catabolic process,antigen processing and presentation of exogenous peptide antigen via MHC class I,antigen processing and presentation of exogenous peptide antigen via MHC class I, TAP-dependent,antigen processing and presentation of peptide antigen via MHC class I,apoptotic process,blastocyst development,cellular nitrog…	439	49203.7	Y	48.0929	18	4	18	16	18	16	0	4	0	1
P42224	STAT1	STAT1_HUMAN Signal transducer and activator of transcription 1-alpha/beta	6772	axon,cytoplasm,cytosol,dendrite,nuclear chromatin,nucleolus,nucleoplasm,nucleus	double-stranded DNA binding,enzyme binding,identical protein binding,protein homodimerization activity,RNA polymerase II core promoter proximal region sequence-specific DNA binding,RNA polymerase II core promoter sequence-specific DNA binding,RNA polymerase II core promoter sequence-specific DNA binding transcription factor activity,sequence-specific DNA binding transcription factor activity,sign…	apoptotic process,blood circulation,cellular response to insulin stimulus,cellular response to interferon-beta,cytokine-mediated signaling pathway,defense response to virus,interferon-gamma-mediated signaling pathway,JAK-STAT cascade,JAK-STAT cascade involved in growth hormone signaling pathway,lipopolysaccharide-mediated signaling pathway,metanephric mesenchymal cell differentiation,metanephric …	750	87335	Y	45.1093	18	6.66667	9	10	18	20	0	3	2	2
A8K4Z4		A8K4Z4_HUMAN cDNA FLJ75549, highly similar to Homo sapiens ribosomal protein, large, P0 (RPLP0), transcript variant 1, mRNA	-	ribosome	-	ribosome biogenesis	317	34239.6	Y	23.094	18	27	18	27	18	27	0	0	0	0
Q92900	UPF1	RENT1_HUMAN Regulator of nonsense transcripts 1	5976	chromatin,cytoplasm,cytoplasmic mRNA processing body,cytosol,exon-exon junction complex,nucleoplasm,nucleus,supraspliceosomal complex	ATP binding,ATP-dependent RNA helicase activity,chromatin binding,DNA binding,helicase activity,poly(A) RNA binding,RNA binding,zinc ion binding	DNA repair,DNA replication,dosage compensation by inactivation of X chromosome,gene expression,histone mRNA catabolic process,mRNA export from nucleus,nuclear-transcribed mRNA catabolic process,nuclear-transcribed mRNA catabolic process, nonsense-mediated decay,regulation of translational termination	1129	124346	Y	23.094	18	12	18	12	18	12	0	1	0	0
P41091	EIF2S3	IF2G_HUMAN Eukaryotic translation initiation factor 2 subunit 3	1968	cytoplasm,cytosol,extracellular exosome	GTP binding,GTPase activity,translation factor activity, RNA binding,translation initiation factor activity	cellular protein metabolic process,gene expression,translation,translational initiation,transmembrane transport	472	51109.6	Y	18.6242	18	13	18	13	18	13	0	0	0	0
P80303;P80303-2	NUCB2	NUCB2_HUMAN Nucleobindin-2;NUCB2_HUMAN Isoform 2 of Nucleobindin-2	4925;4925	cytosol,endoplasmic reticulum,endoplasmic reticulum-Golgi intermediate compartment,extracellular exosome,extracellular space,Golgi apparatus,nuclear envelope,plasma membrane;cytosol,endoplasmic reticulum,endoplasmic reticulum-Golgi intermediate compartment,extracellular exosome,extracellular space,Golgi apparatus,nuclear envelope,plasma membrane	calcium ion binding,DNA binding;calcium ion binding,DNA binding	-	420;420	50195.8081;50200.8276	Y	32.8143	17.94	10	17.94	10	17.94	10	0	0	0	0
B0I1S9;O43795	MYO1B	B0I1S9_HUMAN MYO1B variant protein;MYO1B_HUMAN Unconventional myosin-Ib	4430;4430	extracellular exosome,myosin complex;actin filament,brush border,cell periphery,cytoplasm,early endosome,endosome membrane,extracellular exosome,filopodium,myosin complex,perinuclear region of cytoplasm,plasma membrane	ATP binding,motor activity;actin filament binding,ATP binding,microfilament motor activity,phosphatidylinositol-3,4,5-trisphosphate binding,phosphatidylinositol-4,5-bisphosphate binding	actin filament bundle assembly,actin filament organization,actin filament-based movement,metabolic process,post-Golgi vesicle-mediated transport	1136;1136	131985.3203;131985.3203	Y	65.9281	17.19	4.65846	17.19	4.73125	17.19	15.14	1	3.25	0	3.2
P35998	PSMC2	PRS7_HUMAN 26S protease regulatory subunit 7	5701	cytoplasm,cytoplasmic mRNA processing body,cytosol,cytosolic proteasome complex,membrane,nuclear proteasome complex,nucleoplasm,nucleus,proteasome accessory complex,proteasome complex,proteasome regulatory particle, base subcomplex	ATP binding,ATPase activity,proteasome-activating ATPase activity,TBP-class protein binding	anaphase-promoting complex-dependent proteasomal ubiquitin-dependent protein catabolic process,antigen processing and presentation of exogenous peptide antigen via MHC class I,antigen processing and presentation of exogenous peptide antigen via MHC class I, TAP-dependent,antigen processing and presentation of peptide antigen via MHC class I,apoptotic process,cellular nitrogen compound metabolic p…	433	48634	Y	70.1371	17	20	4.25	5	17	20	0	1	4	4
Q4LE36	ACLY	Q4LE36_HUMAN ACLY variant protein (Fragment)	47	cytoplasm,nucleoplasm,plasma membrane	ATP binding,ATP citrate synthase activity,cofactor binding,succinate-CoA ligase (ADP-forming) activity	cellular carbohydrate metabolic process	1137	124557	Y	68.5603	17	4.33333	17	4.33333	17	13	1	3	0	3
P22087	FBL	FBRL_HUMAN rRNA 2'-O-methyltransferase fibrillarin	2091	box C/D snoRNP complex,Cajal body,extracellular exosome,granular component,membrane,nucleolus,nucleus,small-subunit processome	histone-glutamine methyltransferase activity,poly(A) RNA binding,RNA binding,rRNA methyltransferase activity	box C/D snoRNA 3'-end processing,histone glutamine methylation,osteoblast differentiation,rRNA methylation,rRNA processing,tRNA processing	321	33784.3	Y	68.0936	17	3	17	6	17	6	0	2	0	0
Q92621	NUP205	NU205_HUMAN Nuclear pore complex protein Nup205	23165	cytoplasm,membrane,nuclear envelope,nuclear membrane,nuclear periphery,nuclear pore,nucleoplasm	structural constituent of nuclear pore	carbohydrate metabolic process,cellular protein metabolic process,cellular response to heat,cytokine-mediated signaling pathway,gene expression,glucose transport,hexose transport,mitotic cell cycle,mitotic nuclear envelope disassembly,mRNA transport,nuclear pore complex assembly,nucleocytoplasmic transport,post-translational protein modification,protein import into nucleus, docking,protein sumoyl…	2012	227922	Y	63.4195	17	6	17	4	17	12	1	2	0	3
B0YIW6	ARCN1	B0YIW6_HUMAN Archain 1, isoform CRA_a	-	clathrin adaptor complex,COPI vesicle coat,cytoplasm,Golgi apparatus,intracellular membrane-bounded organelle	-	intracellular protein transport,retrograde vesicle-mediated transport, Golgi to ER	552	61626.5	Y	59.7025	17	9.5	8.5	3.16667	17	19	1	2	2	6
Q9Y2X3	NOP58	NOP58_HUMAN Nucleolar protein 58	51602	box C/D snoRNP complex,Cajal body,cytoplasm,membrane,nucleolus,nucleus,pre-snoRNP complex,small nucleolar ribonucleoprotein complex,small-subunit processome	poly(A) RNA binding,snoRNA binding	cell growth,rRNA modification,rRNA processing,snRNP protein import into nucleus	529	59578.3	Y	48.1125	17	7	17	7	17	7	0	0	0	0
Q9NZB2-6	FAM120A	F120A_HUMAN Isoform F of Constitutive coactivator of PPAR-gamma-like protein 1	23196	cytoplasm,membrane,plasma membrane	poly(A) RNA binding	-	1146	125272	Y	40.2164	17	12	17	6	17	12	0	0	0	2
Q15021	NCAPD2	CND1_HUMAN Condensin complex subunit 1	9918	condensed chromosome,condensin complex,condensin core heterodimer,cytoplasm,cytosol,membrane,nucleoplasm,nucleus,pronucleus	histone binding	cell division,mitotic cell cycle,mitotic chromosome condensation	1401	157183	Y	11.1745	17	14	17	14	17	14	0	0	0	0
Q13724	MOGS	MOGS_HUMAN Mannosyl-oligosaccharide glucosidase	7841	endoplasmic reticulum,endoplasmic reticulum membrane,extracellular exosome,integral component of membrane,membrane	glucosidase activity,mannosyl-oligosaccharide glucosidase activity	cellular protein metabolic process,oligosaccharide metabolic process,post-translational protein modification,protein folding,protein N-linked glycosylation,protein N-linked glycosylation via asparagine	837	91917.7	Y	6.415	17	19	17	19	17	19	0	0	0	0
Q01813	PFKP	K6PP_HUMAN 6-phosphofructokinase type C	5214	cytosol,extracellular exosome,membrane,nucleus	6-phosphofructokinase activity,ATP binding,metal ion binding,protein complex binding	activation of mitophagy in response to mitochondrial depolarization,canonical glycolysis,carbohydrate metabolic process,carbohydrate phosphorylation,fructose 6-phosphate metabolic process,glucose metabolic process,small molecule metabolic process	784	85596.3	Y	59.8263	16.89	3.64551	16.89	7.5045	16.89	16.66	0	4.57	0	2.22
Q00534;A4D1G0	CDK6	CDK6_HUMAN Cyclin-dependent kinase 6;A4D1G0_HUMAN Cyclin-dependent kinase 6	1021	centrosome,cyclin-dependent protein kinase holoenzyme complex,cytoplasm,cytosol,nucleoplasm,nucleus,ruffle	ATP binding,cyclin binding,cyclin-dependent protein serine/threonine kinase activity	astrocyte development,cell cycle arrest,cell dedifferentiation,cell division,dentate gyrus development,G1/S transition of mitotic cell cycle,generation of neurons,gliogenesis,hematopoietic stem cell differentiation,lateral ventricle development,mitotic cell cycle,negative regulation of cell cycle,negative regulation of cell differentiation,negative regulation of cell proliferation,negative regula…	326;326	36938.4453000001;36938.4453000001	Y	21.2313	16.32	13.39	16.32	10.0677	16.32	13.39	0	1	0	1.33
B4DUT8	CNN2	B4DUT8_HUMAN Calponin-2	-	cytoskeleton	-	actomyosin structure organization	330	35943.8	Y	41.6156	16.25	7.64	16.25	7.64	16.25	7.64	0	0	0	0
P68371	TUBB4B	TBB4B_HUMAN Tubulin beta-4B chain	10383	cytoskeleton,cytosol,extracellular exosome,microtubule,nucleus,vesicle	double-stranded RNA binding,GTP binding,GTPase activity,MHC class I protein binding,structural constituent of cytoskeleton,unfolded protein binding	'de novo' posttranslational protein folding,cellular protein metabolic process,G2/M transition of mitotic cell cycle,mitotic cell cycle,movement of cell or subcellular component,natural killer cell mediated cytotoxicity,organelle organization,protein folding,protein polymerization,spindle assembly	445	49831.2	Y	25.2425	16.21	25.28	16.21	25.28	16.21	25.28	0	0	0	0
Q5TZZ9;P04083	ANXA1	Q5TZZ9_HUMAN Annexin;ANXA1_HUMAN Annexin A1	301;301	cytoplasm,extracellular space,mast cell granule,mitochondrial membrane,nucleus,plasma membrane,protein complex,sarcolemma;basolateral plasma membrane,cell surface,cilium,cornified envelope,cytoplasm,endosome,extracellular exosome,extracellular region,extracellular space,focal adhesion,mast cell granule,mitochondrial membrane,nucleus,plasma membrane,protein complex,sarcolemma,vesicle	annealing helicase activity,calcium ion binding,calcium-dependent phospholipid binding,double-stranded DNA-dependent ATPase activity,helicase activity,phospholipase A2 inhibitor activity,single-stranded DNA binding,single-stranded RNA binding;annealing helicase activity,calcium ion binding,calcium-dependent phospholipid binding,calcium-dependent protein binding,double-stranded DNA-dependent ATPas…	alpha-beta T cell differentiation,arachidonic acid secretion,cell surface receptor signaling pathway,cellular response to glucocorticoid stimulus,cellular response to hydrogen peroxide,DNA duplex unwinding,DNA rewinding,endocrine pancreas development,gliogenesis,hepatocyte differentiation,insulin secretion,negative regulation of phospholipase A2 activity,negative regulation of protein secretion,n…	346;346	38714.3401000001;38714.3401000001	Y	51.0354	16	12.5	32	12.5	32	25	2	2	1	2
O95302;B7Z6H3	FKBP9	FKBP9_HUMAN Peptidyl-prolyl cis-trans isomerase FKBP9;B7Z6H3_HUMAN Peptidyl-prolyl cis-trans isomerase FKBP9	11328	endoplasmic reticulum,endoplasmic reticulum membrane	calcium ion binding,FK506 binding,peptidyl-prolyl cis-trans isomerase activity	chaperone-mediated protein folding,protein folding,protein peptidyl-prolyl isomerization	570;623	63083.7137000002;69154.6756000003	Y	32.3316	16	9	16	9	16	9	0	0	0	0
P51572-2	BCAP31	BAP31_HUMAN Isoform 2 of B-cell receptor-associated protein 31	10134	clathrin-coated vesicle,cytosol,endoplasmic reticulum,endoplasmic reticulum membrane,endoplasmic reticulum-Golgi intermediate compartment membrane,Golgi cisterna membrane,integral component of lumenal side of endoplasmic reticulum membrane,integral component of plasma membrane,lipid particle,membrane	-	antigen processing and presentation of peptide antigen via MHC class I,apoptotic process,calcium-mediated signaling using intracellular calcium source,cellular component disassembly involved in execution phase of apoptosis,ER to Golgi vesicle-mediated transport,intracellular protein transport,negative regulation of endoplasmic reticulum calcium ion concentration,positive regulation of cysteine-ty…	313	34752.2	Y	26.6469	16	10	16	10	16	10	0	0	0	0
Q9NUU7	DDX19A	DD19A_HUMAN ATP-dependent RNA helicase DDX19A	55308	cytoplasm,membrane,nuclear membrane,nuclear pore,nucleolus	ATP binding,ATP-dependent RNA helicase activity,RNA binding	mRNA export from nucleus,positive regulation of apoptotic process,protein transport,response to zinc ion,RNA secondary structure unwinding	478	53975.2	Y	26.4831	16	10.03	16	10.03	16	10.03	0	0	0	0
O75533	SF3B1	SF3B1_HUMAN Splicing factor 3B subunit 1	23451	catalytic step 2 spliceosome,nuclear speck,nucleoplasm,nucleus,spliceosomal complex,U12-type spliceosomal complex	chromatin binding,poly(A) RNA binding	anterior/posterior pattern specification,gene expression,mRNA splicing, via spliceosome,RNA splicing,RNA splicing, via transesterification reactions	1304	145831	Y	20.7254	16	23	16	23	16	23	0	1	0	0
H3BVG0;Q8N1F7	NUP93	H3BVG0_HUMAN Nuclear pore complex protein Nup93;NUP93_HUMAN Nuclear pore complex protein Nup93	9688	nuclear pore;membrane,nuclear envelope,nuclear membrane,nuclear periphery,nuclear pore	structural constituent of nuclear pore	transport;activation of mitophagy in response to mitochondrial depolarization,carbohydrate metabolic process,cellular protein metabolic process,cellular response to heat,cytokine-mediated signaling pathway,gene expression,glucose transport,hexose transport,mitotic cell cycle,mitotic nuclear envelope disassembly,nuclear pore complex assembly,poly(A)+ mRNA export from nucleus,positive regulation of…	880;819	99555.0074000001;93488.4966000001	Y	11.9452	16	13	16	13	16	13	0	1	0	1
O75718	CRTAP	CRTAP_HUMAN Cartilage-associated protein	10491	endoplasmic reticulum,endoplasmic reticulum lumen,extracellular space,macromolecular complex,proteinaceous extracellular matrix	protein complex binding	chaperone-mediated protein folding,extracellular matrix organization,negative regulation of post-translational protein modification,peptidyl-proline hydroxylation to 3-hydroxy-L-proline,protein stabilization,spermatogenesis	401	46562	Y	3.72484	16	15	16	15	16	15	0	0	0	1
Q86VI3	IQGAP3	IQGA3_HUMAN Ras GTPase-activating-like protein IQGAP3	128239	cell-cell junction,cytosol,lateral plasma membrane	calmodulin binding,myosin VI light chain binding	activation of MAPK activity,cellular response to organic substance,ERK1 and ERK2 cascade,G1/S transition of mitotic cell cycle,negative regulation of gene expression,positive regulation of gene expression,positive regulation of mammary gland epithelial cell proliferation,Ras protein signal transduction,regulation of cell size,small GTPase mediated signal transduction	1631	184699	Y	24.5765	15.87	10.3	15.87	10.3	15.87	10.3	0	0	0	0
Q59GB4		Q59GB4_HUMAN Dihydropyrimidinase-like 2 variant (Fragment)	1808	cytoplasm	hydrolase activity, acting on carbon-nitrogen (but not peptide) bonds	axon guidance,brain development,cytoskeleton organization,regulation of axon extension	628	68184.1	Y	42.998	15.54	4.47292	15.54	14.3133	15.54	21.47	0	4.8	1	1.5
Q9Y696;Q6FIC5	CLIC4	CLIC4_HUMAN Chloride intracellular channel protein 4;Q6FIC5_HUMAN CLIC4 protein	25932;25932	actin cytoskeleton,apical part of cell,cell surface,cell-cell junction,centrosome,chloride channel complex,cytoplasm,cytoplasmic vesicle membrane,cytosol,extracellular exosome,intracellular,microvillus,midbody,mitochondrion,nuclear matrix,perinuclear region of cytoplasm,plasma membrane;chloride channel complex,cytoplasm,mitochondrion	chloride channel activity,voltage-gated ion channel activity;chloride channel activity,voltage-gated ion channel activity	angiogenesis,apoptotic process,branching morphogenesis of an epithelial tube,cell differentiation,cellular response to calcium ion,chloride transport,endothelial cell morphogenesis,establishment or maintenance of apical/basal cell polarity,fertilization,keratinocyte differentiation,multicellular organism growth,negative regulation of cell migration,regulation of cytoskeleton organization,retina v…	253;253	28772.1835;28772.1835	Y	44.6778	15.27	6.75	15.27	6.75	15.27	13.5	0	2	1	2
M0R2T4;P04350	TUBB4A	M0R2T4_HUMAN Tubulin beta-4A chain;TBB4A_HUMAN Tubulin beta-4A chain	10382	microtubule;cilium,cytosol,extracellular exosome,internode region of axon,microtubule,myelin sheath,neuronal cell body,nucleus	GTP binding,GTPase activity;GTP binding,GTPase activity,structural constituent of cytoskeleton	microtubule-based process;'de novo' posttranslational protein folding,cellular protein metabolic process,G2/M transition of mitotic cell cycle,microtubule-based process,mitotic cell cycle,organelle organization,protein folding,protein polymerization	104;444	11665.2229;49585.9448000001	Y	42.6794	15.1	6.95	15.1	6.95	15.1	6.95	0	0	0	0
Q59HH3		Q59HH3_HUMAN Phosphoribosylglycinamide formyltransferase, phosphoribosylglycinamide synthetase, phosphoribosylaminoimidazole synthetase isoform 1 variant (Fragment)	2618	cytoplasm	ATP binding,metal ion binding,methyltransferase activity,phosphoribosylamine-glycine ligase activity,phosphoribosylformylglycinamidine cyclo-ligase activity,phosphoribosylglycinamide formyltransferase activity	'de novo' IMP biosynthetic process,purine nucleobase biosynthetic process	1046	112139	Y	67.6966	15	2.63636	30	29	30	29	2	11	1	1
P61221	ABCE1	ABCE1_HUMAN ATP-binding cassette sub-family E member 1	6059	cytoplasm,membrane,mitochondrial matrix,mitochondrion	ATP binding,ATPase activity,iron-sulfur cluster binding,ribonuclease inhibitor activity	negative regulation of catalytic activity,response to virus,RNA catabolic process,transmembrane transport,viral process	599	67314.6	Y	48.9804	15	5.25	15	7	15	21	1	4	0	3
O75955;Q5ST80	FLOT1	FLOT1_HUMAN Flotillin-1;Q5ST80_HUMAN FLOT1 protein	10211;10211	caveola,centriolar satellite,endosome,extracellular exosome,flotillin complex,focal adhesion,integral component of membrane,lysosomal membrane,melanosome,membrane,membrane raft,microtubule organizing center,sarcolemma;flotillin complex,lysosomal membrane,sarcolemma	protease binding	axonogenesis,cellular response to exogenous dsRNA,dsRNA transport,establishment of protein localization to plasma membrane,extracellular matrix disassembly,membrane raft assembly,positive regulation of cell adhesion molecule production,positive regulation of cytokine production,positive regulation of heterotypic cell-cell adhesion,positive regulation of interferon-beta production,positive regulat…	427;427	47355.4112000001;47355.4112000001	Y	43.4011	15	9	5	9	15	9	0	1	3	0
F8WCY5	RCN2	F8WCY5_HUMAN Reticulocalbin-2	-	-	-	-	335	39139.2	Y	41.9891	15	7	15	7	15	7	0	0	0	0
Q14683	SMC1A	SMC1A_HUMAN Structural maintenance of chromosomes protein 1A	8243	chromosome,chromosome, centromeric region,cohesin core heterodimer,condensed chromosome kinetochore,condensed nuclear chromosome,cytoplasm,cytosol,kinetochore,meiotic cohesin complex,nucleolus,nucleoplasm,nucleus	ATP binding,chromatin binding,microtubule motor activity,poly(A) RNA binding,protein heterodimerization activity	cell division,cellular protein metabolic process,DNA repair,gene expression,meiotic nuclear division,mitotic cell cycle,mitotic cell cycle checkpoint,mitotic sister chromatid cohesion,mitotic sister chromatid segregation,mitotic spindle organization,mRNA splicing, via spliceosome,negative regulation of DNA endoreduplication,post-translational protein modification,protein sumoylation,response to r…	1233	143233	Y	41.9891	15	7	15	7	15	7	0	0	1	1
Q7Z4H8	KDELC2	KDEL2_HUMAN KDEL motif-containing protein 2	143888	endoplasmic reticulum lumen	-	-	507	58572.6	Y	35.1431	15	8	15	8	15	8	0	0	0	0
Q16795	NDUFA9	NDUA9_HUMAN NADH dehydrogenase [ubiquinone] 1 alpha subcomplex subunit 9, mitochondrial	4704	mitochondrial inner membrane,mitochondrial matrix,mitochondrial membrane,mitochondrial respiratory chain complex I,nucleus	coenzyme binding,NADH dehydrogenase (ubiquinone) activity,NADH dehydrogenase activity,protein complex binding	cellular metabolic process,mitochondrial electron transport, NADH to ubiquinone,respiratory electron transport chain,small molecule metabolic process,sodium ion transport,ubiquinone-6 biosynthetic process	377	42509.6	Y	23.094	15	10	15	10	15	10	0	0	0	1
Q5T4S7-2	UBR4	UBR4_HUMAN Isoform 2 of E3 ubiquitin-protein ligase UBR4	23352	centrosome,cytoplasm,integral component of membrane,membrane,nucleoplasm	ligase activity,ubiquitin-protein transferase activity,zinc ion binding	protein ubiquitination involved in ubiquitin-dependent protein catabolic process,viral process	5204	575960	Y	23.094	15	10	15	10	15	10	0	0	0	0
G3V1L9;G5E9E7	TJP1	G3V1L9_HUMAN Tight junction protein 1 (Zona occludens 1), isoform CRA_a;G5E9E7_HUMAN Tight junction protein 1 (Zona occludens 1), isoform CRA_e	7082;7082	cell junction,cytoplasm,plasma membrane,tight junction;cell junction,cytoplasm,plasma membrane,tight junction	-	-	1768;1692	197459.379900002;189675.883900002	Y	10.4973	15	18	15	18	15	18	0	0	1	1
O94925;O94925-3	GLS	GLSK_HUMAN Glutaminase kidney isoform, mitochondrial;GLSK_HUMAN Isoform 3 of Glutaminase kidney isoform, mitochondrial	2744;2744	cytosol,mitochondrial matrix,mitochondrion;cytosol,mitochondrial matrix,mitochondrion	glutaminase activity;glutaminase activity	cellular amino acid biosynthetic process,cellular nitrogen compound metabolic process,gene expression,glutamate biosynthetic process,glutamate secretion,glutamine catabolic process,neurotransmitter secretion,protein homotetramerization,regulation of respiratory gaseous exchange by neurological system process,small molecule metabolic process,suckling behavior,synaptic transmission,transcription in…	669;598	73461.3498000002;65460.2510000003	Y	8.24786	15	13	15	13	15	13	0	0	0	0
Q969V3	NCLN	NCLN_HUMAN Nicalin	56926	endoplasmic reticulum membrane,integral component of membrane,membrane	-	protein destabilization,regulation of protein complex assembly,regulation of signal transduction	563	62974.5	Y	8.24786	15	13	15	13	15	13	0	0	0	1
Q15645	TRIP13	PCH2_HUMAN Pachytene checkpoint protein 2 homolog	9319	male germ cell nucleus,nucleus	ATP binding,identical protein binding,transcription cofactor activity	double-strand break repair,female meiosis I,male meiosis I,oocyte maturation,oogenesis,reciprocal meiotic recombination,regulation of nucleic acid-templated transcription,spermatid development,spermatogenesis,synaptonemal complex assembly,transcription from RNA polymerase II promoter	432	48550.9	Y	3.98173	15	14	15	14	15	14	0	1	1	0
P26006-1	ITGA3	ITA3_HUMAN Isoform 2 of Integrin alpha-3	3675	basolateral plasma membrane,cell periphery,cell surface,excitatory synapse,external side of plasma membrane,extracellular exosome,filopodium membrane,focal adhesion,growth cone,integrin alpha3-beta1 complex,integrin complex,invadopodium membrane,perinuclear region of cytoplasm,plasma membrane,receptor complex,synaptic membrane	glycoprotein binding,metal ion binding,protease binding,protein heterodimerization activity	blood coagulation,cell-matrix adhesion,dendritic spine maintenance,exploration behavior,extracellular matrix organization,heart development,integrin-mediated signaling pathway,leukocyte migration,lung development,maternal process involved in female pregnancy,memory,mesodermal cell differentiation,negative regulation of cell projection organization,negative regulation of Rho protein signal transdu…	1066	118756	Y	0	15	15	15	15	15	15	0	0	0	0
Q9UM54	MYO6	MYO6_HUMAN Unconventional myosin-VI	4646	apical part of cell,axon,cell cortex,clathrin-coated vesicle membrane,coated pit,cytoplasm,cytoplasmic membrane-bounded vesicle,cytosol,DNA-directed RNA polymerase II, holoenzyme,endocytic vesicle,extracellular exosome,filamentous actin,Golgi apparatus,lysosomal membrane,membrane,microvillus,neuronal cell body,nuclear membrane,nucleoplasm,nucleus,perinuclear region of cytoplasm,plasma membrane,ru…	actin binding,actin filament binding,ADP binding,ATP binding,calmodulin binding,minus-end directed microfilament motor activity,motor activity	actin filament-based movement,auditory receptor cell differentiation,cellular response to electrical stimulus,dendrite development,DNA damage response, signal transduction by p53 class mediator,endocytosis,glutamate secretion,inner ear morphogenesis,intracellular protein transport,locomotory behavior,membrane organization,metabolic process,positive regulation of transcription from RNA polymerase …	1294	149691	Y	22.4241	14.82	10	14.82	10	14.82	10	0	0	0	0
Q15084-2	PDIA6	PDIA6_HUMAN Isoform 2 of Protein disulfide-isomerase A6	10130	endoplasmic reticulum,endoplasmic reticulum chaperone complex,endoplasmic reticulum lumen,endoplasmic reticulum membrane,endoplasmic reticulum-Golgi intermediate compartment,extracellular exosome,melanosome,plasma membrane,smooth endoplasmic reticulum	protein disulfide isomerase activity	apoptotic cell clearance,cell redox homeostasis,cellular protein metabolic process,endoplasmic reticulum unfolded protein response,IRE1-mediated unfolded protein response,protein folding,response to endoplasmic reticulum stress	492	53901	Y	34.6643	14.81	17.032	14.81	28.3867	103.67	85.16	7	5	7	3
O94905	ERLIN2	ERLN2_HUMAN Erlin-2	11160	cytoplasm,endoplasmic reticulum,endoplasmic reticulum membrane,extracellular exosome,integral component of membrane,membrane raft,plasma membrane,protein complex	-	ER-associated ubiquitin-dependent protein catabolic process	339	37839.6	Y	0.752635	14.67	14.48	14.67	14.48	14.67	14.48	0	0	0	0
Q9BVK6	TMED9	TMED9_HUMAN Transmembrane emp24 domain-containing protein 9	54732	endoplasmic reticulum,endoplasmic reticulum membrane,endoplasmic reticulum-Golgi intermediate compartment,endoplasmic reticulum-Golgi intermediate compartment membrane,extracellular exosome,Golgi apparatus,Golgi membrane,integral component of membrane,trans-Golgi network transport vesicle	syntaxin binding	COPI coating of Golgi vesicle,Golgi organization,positive regulation of organelle organization,protein transport	235	27277.5	Y	58.3891	14.62	4.8	14.62	4.8	14.62	4.8	0	0	0	0
P35222;B5BU28	CTNNB1	CTNB1_HUMAN Catenin beta-1;B5BU28_HUMAN Catenin beta-1	1499	adherens junction,apical part of cell,basolateral plasma membrane,beta-catenin destruction complex,beta-catenin-TCF7L2 complex,catenin complex,cell cortex,cell junction,cell periphery,cell-cell adherens junction,cell-cell junction,centrosome,cytoplasm,cytosol,dendritic shaft,extracellular exosome,fascia adherens,focal adhesion,lamellipodium,lateral plasma membrane,membrane,microvillus membrane,nu…	alpha-catenin binding,androgen receptor binding,cadherin binding,double-stranded DNA binding,enzyme binding,estrogen receptor binding,euchromatin binding,I-SMAD binding,ion channel binding,kinase binding,nuclear hormone receptor binding,protein C-terminus binding,protein phosphatase binding,R-SMAD binding,RNA polymerase II activating transcription factor binding,sequence-specific DNA binding tran…	adherens junction assembly,androgen receptor signaling pathway,anterior/posterior axis specification,apoptotic process,bone resorption,branching involved in ureteric bud morphogenesis,canonical Wnt signaling pathway,canonical Wnt signaling pathway involved in negative regulation of apoptotic process,canonical Wnt signaling pathway involved in positive regulation of cardiac outflow tract cell prol…	781;781	85496.8680000002;85514.9071000002	Y	59.7259	14.52	4.62	14.52	4.62	14.52	4.62	0	0	0	0
Q13885	TUBB2A	TBB2A_HUMAN Tubulin beta-2A chain	7280	cytoplasm,extracellular exosome,microtubule,nucleus,vesicle	GTP binding,GTPase activity,structural constituent of cytoskeleton	'de novo' posttranslational protein folding,cellular protein metabolic process,microtubule-based process,protein folding,protein polymerization	445	49907.1	Y	4.15843	14.24	13.25	14.24	13.25	14.24	13.25	0	0	0	0
Q59F66		Q59F66_HUMAN DEAD box polypeptide 17 isoform p82 variant (Fragment)	10521	-	ATP binding,helicase activity,nucleic acid binding	-	737	81067.7	Y	65.2152	14.1481	2.54904	19.1	8.23292	19.1	26.51	1.35	10.4		3.22
Q4LE33	TNC	Q4LE33_HUMAN TNC variant protein (Fragment)	3371	-	-	-	2233	244404	Y	64.15	14	4	14	4	14	4	0	0	1	0
Q9NTJ3	SMC4	SMC4_HUMAN Structural maintenance of chromosomes protein 4	10051	condensin complex,cytoplasm,cytosol,nucleoplasm,nucleus	ATP binding,protein heterodimerization activity	cell division,kinetochore organization,meiotic chromosome condensation,meiotic chromosome segregation,mitotic cell cycle,mitotic chromosome condensation,mitotic sister chromatid segregation	1288	147182	Y	59.8764	14	9	28	9	28	18	2	2	1	2
O95347;B7ZLZ7	SMC2	SMC2_HUMAN Structural maintenance of chromosomes protein 2;B7ZLZ7_HUMAN Structural maintenance of chromosomes protein	10592;10592	condensed chromosome,condensin complex,cytoplasm,cytosol,extracellular exosome,nuclear chromosome,nucleoplasm,nucleus;condensin complex,nucleus	ATP binding,protein heterodimerization activity;ATP binding	cell division,kinetochore organization,meiotic chromosome condensation,meiotic chromosome segregation,mitotic cell cycle,mitotic chromosome condensation;mitotic chromosome condensation	1197;1197	135656.3644;135700.3962	Y	58.6858	14	5.33333	7	4	28	16	2	3	4	4
A3RJH1;Q92499	DDX1	A3RJH1_HUMAN ATP-dependent RNA helicase DDX1;DDX1_HUMAN ATP-dependent RNA helicase DDX1	1653;1653	cytoplasm,nucleoplasm;cleavage body,cytoplasm,cytoplasmic stress granule,membrane,nucleolus,nucleoplasm,nucleus,ribonucleoprotein complex,tRNA-splicing ligase complex	ATP binding,double-stranded RNA binding,helicase activity;ATP binding,ATP-dependent helicase activity,ATP-dependent RNA helicase activity,chromatin binding,DNA binding,DNA/RNA helicase activity,double-stranded RNA binding,exonuclease activity,nuclease activity,poly(A) binding,poly(A) RNA binding,RNA helicase activity,transcription cofactor activity	response to exogenous dsRNA,response to virus;DNA duplex unwinding,double-strand break repair,multicellular organismal development,nucleic acid phosphodiester bond hydrolysis,regulation of transcription, DNA-templated,regulation of translational initiation,response to exogenous dsRNA,response to virus,RNA secondary structure unwinding,spliceosomal complex assembly,transcription, DNA-templated,tRN…	740;740	82432.3789000001;82432.3789000001	Y	55.1226	14	5	7	5	14	15	0	3	2	3
D3DUW5;D3DUW7	DNM1L	D3DUW5_HUMAN Dynamin 1-like, isoform CRA_c;D3DUW7_HUMAN Dynamin 1-like, isoform CRA_a	-	cytoplasm,intracellular membrane-bounded organelle;cytoplasm,intracellular membrane-bounded organelle	GTP binding,GTPase activity;GTP binding,GTPase activity	mitochondrial fission,peroxisome fission;mitochondrial fission,peroxisome fission	789;752	87812.3157000001;84035.1947000001	Y	46.188	14	6	14	6	14	6	0	1	0	1
P61160-2	ACTR2	ARP2_HUMAN Isoform 2 of Actin-related protein 2	10097	actin cap,actin cytoskeleton,Arp2/3 protein complex,cell projection,cytoplasm,cytosol,extracellular exosome,focal adhesion,membrane	ATP binding,structural constituent of cytoskeleton	Arp2/3 complex-mediated actin nucleation,asymmetric cell division,axon guidance,cilium assembly,cytoplasmic transport,ephrin receptor signaling pathway,establishment or maintenance of cell polarity,Fc-gamma receptor signaling pathway involved in phagocytosis,innate immune response,meiotic chromosome movement towards spindle pole,meiotic cytokinesis,movement of cell or subcellular component,small …	399	45376.7	Y	46.188	14	6	14	6	14	6	0	1	0	1
Q5T6V5	C9orf64	CI064_HUMAN UPF0553 protein C9orf64	84267	-	-	-	341	39028.6	Y	46.188	14	6	14	6	14	6	0	0	0	0
A8K2M0;P43686	PSMC4	A8K2M0_HUMAN Proteasome (Prosome, macropain) 26S subunit, ATPase, 4, isoform CRA_b;PRS6B_HUMAN 26S protease regulatory subunit 6B	5704;5704	cytoplasm,cytosolic proteasome complex,inclusion body,nucleoplasm,proteasome accessory complex;cytoplasm,cytosol,cytosolic proteasome complex,inclusion body,membrane,nuclear proteasome complex,nucleoplasm,nucleus,proteasome accessory complex,proteasome complex,proteasome regulatory particle, base subcomplex	ATP binding,hydrolase activity;ATP binding,ATPase activity,proteasome-activating ATPase activity,TBP-class protein binding	blastocyst development,protein catabolic process;anaphase-promoting complex-dependent proteasomal ubiquitin-dependent protein catabolic process,antigen processing and presentation of exogenous peptide antigen via MHC class I,antigen processing and presentation of exogenous peptide antigen via MHC class I, TAP-dependent,antigen processing and presentation of peptide antigen via MHC class I,apoptot…	418;418	47366.3566000001;47366.3566000001	Y	43.2814	14	4	14	12	14	12	0	3	1	1
Q9BTW9-4	TBCD	TBCD_HUMAN Isoform 4 of Tubulin-specific chaperone D	6904	adherens junction,cytoplasm,lateral plasma membrane,microtubule,tight junction	beta-tubulin binding,chaperone binding,GTPase activator activity	'de novo' posttranslational protein folding,adherens junction assembly,cellular protein metabolic process,negative regulation of cell-substrate adhesion,negative regulation of microtubule polymerization,positive regulation of GTPase activity,post-chaperonin tubulin folding pathway,protein folding,tight junction assembly	1248	138670	Y	43.2814	14	12	14	4	14	12	0	1	0	3
J3KN08	MATN2	J3KN08_HUMAN Matrilin-2	-	-	-	-	957	106951	Y	38.49	14	7	14	7	14	7	0	0	0	0
O75821	EIF3G	EIF3G_HUMAN Eukaryotic translation initiation factor 3 subunit G	8666	cytoplasm,cytosol,eukaryotic 43S preinitiation complex,eukaryotic 48S preinitiation complex,eukaryotic translation initiation factor 3 complex,perinuclear region of cytoplasm	nucleotide binding,poly(A) RNA binding,translation initiation factor activity	cellular protein metabolic process,formation of translation preinitiation complex,gene expression,regulation of translational initiation,translation,translational initiation	320	35611.1	Y	25.1022	14	9	14	9	14	9	0	0	0	0
Q14764	MVP	MVP_HUMAN Major vault protein	9961	cytoplasm,cytoskeleton,extracellular exosome,membrane,nuclear pore,nucleus,perinuclear region of cytoplasm,ribonucleoprotein complex	protein kinase binding,protein phosphatase binding	cell proliferation,ERBB signaling pathway,mRNA transport,negative regulation of protein autophosphorylation,negative regulation of protein tyrosine kinase activity,negative regulation of signaling,protein activation cascade,protein transport	893	99327	Y	20.3771	14	20	14	20	14	20	0	0	0	0
G3XAI2	LAMB1	G3XAI2_HUMAN Laminin subunit beta-1	-	-	-	-	1810	200479	Y	19.245	14	10	14	10	14	10	0	0	0	0
O15231-3	ZNF185	ZN185_HUMAN Isoform 3 of Zinc finger protein 185	7739	actin cytoskeleton,cytoplasm,focal adhesion,plasma membrane	zinc ion binding	-	690	73612.7	Y	8.88231	14	12	14	12	14	12	0	0	0	0
Q59EK3		Q59EK3_HUMAN Adaptor-related protein complex 1, mu 1 subunit variant (Fragment)	8907	clathrin adaptor complex	-	intracellular protein transport,vesicle-mediated transport	466	53263.4	Y	8.88231	14	12	14	12	14	12	0	0	0	0
Q9P273	TENM3	TEN3_HUMAN Teneurin-3	55714	axon,integral component of membrane,membrane	protein heterodimerization activity,protein homodimerization activity	camera-type eye morphogenesis,homophilic cell adhesion via plasma membrane adhesion molecules,positive regulation of neuron projection development,self proteolysis,signal transduction	2699	300951	Y	8.88231	14	12	14	12	14	12	0	0	0	0
P46977	STT3A	STT3A_HUMAN Dolichyl-diphosphooligosaccharide--protein glycosyltransferase subunit STT3A	3703	endoplasmic reticulum membrane,integral component of membrane,membrane,oligosaccharyltransferase complex	dolichyl-diphosphooligosaccharide-protein glycotransferase activity	cellular protein metabolic process,co-translational protein modification,post-translational protein modification,protein N-linked glycosylation via asparagine	705	80529.9	Y	3.98173	14	15	14	15	14	15	1	0	1	1
Q9NVP1	DDX18	DDX18_HUMAN ATP-dependent RNA helicase DDX18	8886	cytoplasm,membrane,nucleolus	ATP binding,ATP-dependent RNA helicase activity,poly(A) RNA binding	RNA secondary structure unwinding	670	75406.9	Y	3.98173	14	15	14	15	14	15	0	0	0	0
P55795	HNRNPH2	HNRH2_HUMAN Heterogeneous nuclear ribonucleoprotein H2	3188	membrane,nucleoplasm,nucleus,ribonucleoprotein complex	nucleotide binding,poly(A) RNA binding,RNA binding	gene expression,mRNA splicing, via spliceosome,RNA splicing	449	49263.7	Y	29.9753	13.91	8.89634	7.94857	14.59	13.91	14.59	0	1.64	1.75	0
Q14103	HNRNPD	HNRPD_HUMAN Heterogeneous nuclear ribonucleoprotein D0	3184	cytosol,extracellular exosome,nucleoplasm,nucleus,ribonucleoprotein complex	nucleotide binding,poly(A) RNA binding,RNA binding,telomeric DNA binding	circadian regulation of translation,gene expression,mRNA splicing, via spliceosome,positive regulation of transcription, DNA-templated,positive regulation of translation,regulation of circadian rhythm,regulation of mRNA stability,regulation of transcription, DNA-templated,RNA catabolic process,RNA processing,RNA splicing,transcription, DNA-templated	355	38434.2	Y	40.2492	13.81	12	13.81	4.49438	13.81	12	0	1	0	2.67
A7MAP1	CORO1C	A7MAP1_HUMAN Coronin	-	-	-	-	527	58947.7	Y	12.8715	13.76	11	13.76	11	13.76	11	0	0	1	1
O75367	H2AFY	H2AY_HUMAN Core histone macro-H2A.1	9555	Barr body,condensed chromosome,extracellular exosome,nuclear chromatin,nuclear chromosome,nucleolus,nucleoplasm,nucleosome,nucleus,pericentric heterochromatin,sex chromatin	chromatin DNA binding,core promoter sequence-specific DNA binding,DNA binding,double-stranded methylated DNA binding,nucleosomal DNA binding,protein kinase binding,protein serine/threonine kinase inhibitor activity,rDNA binding,RNA polymerase II core promoter sequence-specific DNA binding,RNA polymerase II regulatory region sequence-specific DNA binding,transcription regulatory region DNA binding	chromatin modification,dosage compensation,establishment of protein localization to chromatin,negative regulation of cell cycle G2/M phase transition,negative regulation of gene expression, epigenetic,negative regulation of histone H3-K27 methylation,negative regulation of histone H3-K4 methylation,negative regulation of histone phosphorylation,negative regulation of protein serine/threonine kina…	372	39617.1	Y	16.524	13.34	10	13.34	10	13.34	10	1	1	0	1
P09651	HNRNPA1	ROA1_HUMAN Heterogeneous nuclear ribonucleoprotein A1	3178	catalytic step 2 spliceosome,cytoplasm,extracellular exosome,intermediate filament cytoskeleton,membrane,nucleoplasm,ribonucleoprotein complex,spliceosomal complex	nucleotide binding,poly(A) RNA binding,RNA binding,single-stranded DNA binding,single-stranded RNA binding	alternative mRNA splicing, via spliceosome,gene expression,mRNA processing,mRNA splicing, via spliceosome,mRNA transport,nuclear export,nuclear import,RNA export from nucleus,RNA splicing,viral process	372	38746.7	Y	66.9725	13.31	2.595	13.31	4.61333	13.31	10.38	1	4	1	2.25
P50454	SERPINH1	SERPH_HUMAN Serpin H1	871	endoplasmic reticulum,endoplasmic reticulum lumen,endoplasmic reticulum-Golgi intermediate compartment,extracellular exosome,membrane raft	collagen binding,poly(A) RNA binding,serine-type endopeptidase inhibitor activity	chondrocyte development involved in endochondral bone morphogenesis,collagen biosynthetic process,collagen fibril organization,extracellular matrix organization,negative regulation of endopeptidase activity,protein maturation,response to unfolded protein	418	46440.7	Y	33.0563	13.1111	6.88235	7.86667	7.3125	118	117	9	17	15	16
O15371	EIF3D	EIF3D_HUMAN Eukaryotic translation initiation factor 3 subunit D	8664	cytosol,eukaryotic 43S preinitiation complex,eukaryotic 48S preinitiation complex,eukaryotic translation initiation factor 3 complex,eukaryotic translation initiation factor 3 complex, eIF3m,membrane	poly(A) RNA binding,translation initiation factor activity	cellular protein metabolic process,formation of cytoplasmic translation initiation complex,formation of translation preinitiation complex,gene expression,regulation of translational initiation,translation,translational initiation	548	63972.9	Y	73.1285	13	3.25	13	2.6	13	13		4	1	5
P26196	DDX6	DDX6_HUMAN Probable ATP-dependent RNA helicase DDX6	1656	cytoplasm,cytoplasmic mRNA processing body,cytoplasmic stress granule,cytosol,intracellular membrane-bounded organelle,membrane,nucleolus,RISC complex	ATP binding,ATP-dependent RNA helicase activity,helicase activity,poly(A) RNA binding,protein domain specific binding,RNA helicase activity	cytoplasmic mRNA processing body assembly,exonucleolytic nuclear-transcribed mRNA catabolic process involved in deadenylation-dependent decay,gene expression,nuclear-transcribed mRNA catabolic process, deadenylation-dependent decay,regulation of translation,RNA secondary structure unwinding,viral RNA genome packaging	483	54417	Y	63.541	13	3.25	13	4.33333	13	13	1	4	1	3
P40925-3	MDH1	MDHC_HUMAN Isoform 3 of Malate dehydrogenase, cytoplasmic	4190	centrosome,cytoplasm,cytosol,extracellular exosome,extracellular space,mitochondrion	diiodophenylpyruvate reductase activity,L-malate dehydrogenase activity,malic enzyme activity,NAD binding	activation of mitophagy in response to mitochondrial depolarization,carbohydrate metabolic process,gluconeogenesis,glucose metabolic process,malate metabolic process,NADH metabolic process,oxaloacetate metabolic process,positive regulation of defense response to virus by host,small molecule metabolic process,tricarboxylic acid cycle	352	38627.7	Y	48.1801	13	8	6.5	4	13	8	1	1	2	2
Q14203	DCTN1	DCTN1_HUMAN Dynactin subunit 1	1639	cell leading edge,centrosome,cytoplasm,cytosol,dynactin complex,dynein complex,kinetochore,membrane,microtubule,spindle pole	motor activity	antigen processing and presentation of exogenous peptide antigen via MHC class II,cellular protein metabolic process,endoplasmic reticulum unfolded protein response,G2/M transition of mitotic cell cycle,IRE1-mediated unfolded protein response,melanosome transport,microtubule-based transport,mitotic cell cycle,mitotic nuclear division,nervous system development,organelle organization,retrograde tr…	1278	141695	Y	45.0893	13	4.66667	13	7	13	14	0	3	0	2
P62333	PSMC6	PRS10_HUMAN 26S protease regulatory subunit 10B	5706	cytosol,cytosolic proteasome complex,extracellular exosome,membrane,nuclear proteasome complex,nucleoplasm,nucleus,proteasome accessory complex,proteasome complex,proteasome regulatory particle, base subcomplex	ATP binding,ATPase activity,proteasome-activating ATPase activity,protein binding, bridging,TBP-class protein binding	anaphase-promoting complex-dependent proteasomal ubiquitin-dependent protein catabolic process,antigen processing and presentation of exogenous peptide antigen via MHC class I,antigen processing and presentation of exogenous peptide antigen via MHC class I, TAP-dependent,antigen processing and presentation of peptide antigen via MHC class I,apoptotic process,cellular nitrogen compound metabolic p…	389	44173.1	Y	42.5416	13	6	13	6	13	12	1	2	1	2
Q59GW7		Q59GW7_HUMAN Replication factor C 5 isoform 1 variant (Fragment)	5985	-	ATP binding,DNA binding	DNA replication	351	39643	Y	42.5416	13	6	13	6	13	6	0	0	0	0
P05023	ATP1A1	AT1A1_HUMAN Sodium/potassium-transporting ATPase subunit alpha-1	476	apical plasma membrane,basolateral plasma membrane,caveola,endoplasmic reticulum,endosome,extracellular exosome,Golgi apparatus,integral component of membrane,melanosome,membrane,plasma membrane,protein complex,sarcolemma,sodium:potassium-exchanging ATPase complex,T-tubule,vesicle	ADP binding,ATP binding,chaperone binding,phosphatase activity,potassium ion binding,sodium ion binding,sodium:potassium-exchanging ATPase activity,steroid hormone binding	cardiac muscle contraction,cell communication by electrical coupling involved in cardiac conduction,cellular potassium ion homeostasis,cellular response to mechanical stimulus,cellular response to steroid hormone stimulus,cellular sodium ion homeostasis,ion transmembrane transport,membrane hyperpolarization,membrane repolarization,membrane repolarization during cardiac muscle cell action potentia…	1023	112896	Y	41.855	13	7.5	13	5	13	15	0	2	0	3
P52209	PGD	6PGD_HUMAN 6-phosphogluconate dehydrogenase, decarboxylating	5226	cytosol,extracellular exosome,nucleus	NADP binding,phosphogluconate dehydrogenase (decarboxylating) activity	carbohydrate metabolic process,D-gluconate metabolic process,oxidation-reduction process,pentose biosynthetic process,pentose-phosphate shunt,pentose-phosphate shunt, oxidative branch,small molecule metabolic process	483	53140.1	Y	38.8423	13	5.66667	13	17	13	17	1	3	0	0
O00231-2	PSMD11	PSD11_HUMAN Isoform 2 of 26S proteasome non-ATPase regulatory subunit 11	5717	cytosol,extracellular exosome,membrane,nucleoplasm,nucleus,proteasome accessory complex,proteasome complex,proteasome regulatory particle	-	anaphase-promoting complex-dependent proteasomal ubiquitin-dependent protein catabolic process,antigen processing and presentation of exogenous peptide antigen via MHC class I,antigen processing and presentation of exogenous peptide antigen via MHC class I, TAP-dependent,antigen processing and presentation of peptide antigen via MHC class I,apoptotic process,cellular nitrogen compound metabolic p…	423	47535	Y	38.49	13	6.5	13	6.5	13	13	1	2	0	2
O75694	NUP155	NU155_HUMAN Nuclear pore complex protein Nup155	9631	membrane,nuclear envelope,nuclear membrane,nuclear pore	structural constituent of nuclear pore,transporter activity	atrial cardiac muscle cell action potential,carbohydrate metabolic process,cellular protein metabolic process,cellular response to heat,cytokine-mediated signaling pathway,gene expression,glucose transport,hexose transport,mitotic cell cycle,mitotic nuclear envelope disassembly,mRNA export from nucleus,nuclear envelope organization,post-translational protein modification,protein import into nucle…	1391	155200	Y	33.3587	13	11	13	5.5	13	11	0	0	0	2
Q6DD88	ATL3	ATLA3_HUMAN Atlastin-3	25923	endoplasmic reticulum,endoplasmic reticulum membrane,integral component of membrane,membrane	GTP binding,GTPase activity,identical protein binding	endoplasmic reticulum organization,Golgi organization,metabolic process,protein homooligomerization	541	60542.1	Y	30.6046	13	12	13	6	13	12	0	0	0	2
A8MXP9	MATR3	A8MXP9_HUMAN Matrin-3	-	nucleoplasm	nucleic acid binding,nucleotide binding,zinc ion binding	-	895	99967.4	Y	27.4929	13	8	13	8	13	16	0	2	0	2
B4E2A6		B4E2A6_HUMAN cDNA FLJ55508, highly similar to Sad1/unc-84-like protein 2	25777	integral component of nuclear inner membrane,LINC complex,nuclear envelope	-	-	752	83965.2	Y	27.4929	13	8	13	8	13	8	0	0	0	0
P46821	MAP1B	MAP1B_HUMAN Microtubule-associated protein 1B	4131	cell junction,cytoplasm,cytosol,dendritic spine,microtubule,microtubule associated complex,plasma membrane,postsynaptic density	structural molecule activity	axon extension,cellular process,dendrite development,establishment of monopolar cell polarity,microtubule bundle formation,mitochondrion transport along microtubule,negative regulation of intracellular transport,positive regulation of axon extension	2468	270635	Y	27.4929	13	8	13	8	13	8	0	0	0	0
Q8TCJ2	STT3B	STT3B_HUMAN Dolichyl-diphosphooligosaccharide--protein glycosyltransferase subunit STT3B	201595	endoplasmic reticulum,integral component of membrane,membrane,oligosaccharyltransferase complex	dolichyl-diphosphooligosaccharide-protein glycotransferase activity	co-translational protein modification,ER-associated ubiquitin-dependent protein catabolic process,glycoprotein catabolic process,post-translational protein modification,protein N-linked glycosylation via asparagine,response to unfolded protein	826	93674.5	Y	20.9946	13	9	13	9	13	9	1	0	0	1
Q969H8	C19orf10	CS010_HUMAN UPF0556 protein C19orf10	56005	endoplasmic reticulum lumen,endoplasmic reticulum-Golgi intermediate compartment,extracellular exosome,extracellular space	-	angiogenesis,apoptotic process,cellular protein metabolic process,cellular response to brefeldin A,endoplasmic reticulum unfolded protein response,IRE1-mediated unfolded protein response,negative regulation of apoptotic process,positive regulation of angiogenesis,positive regulation of endothelial cell proliferation,positive regulation of MAPK cascade,positive regulation of phosphatidylinositol 3…	173	18795.3	Y	15.0613	13	10	13	10	13	10	0	0	0	0
Q07954	LRP1	LRP1_HUMAN Prolow-density lipoprotein receptor-related protein 1	4035	clathrin-coated vesicle,coated pit,cytoplasm,dendrite,endocytic vesicle membrane,endosome,focal adhesion,integral component of plasma membrane,lysosomal membrane,neuronal cell body,nucleolus,plasma membrane,receptor complex	apolipoprotein binding,calcium ion binding,lipoprotein particle receptor binding,lipoprotein transporter activity,poly(A) RNA binding,protein complex binding,receptor activity	aging,aorta morphogenesis,apoptotic cell clearance,beta-amyloid clearance,cell proliferation,cholesterol metabolic process,lipoprotein metabolic process,lipoprotein transport,negative regulation of neuron apoptotic process,negative regulation of platelet-derived growth factor receptor-beta signaling pathway,negative regulation of smooth muscle cell migration,negative regulation of Wnt signaling p…	4544	504609	Y	11.9452	13	16	13	16	13	16	0	0	0	0
Q8NBL9		Q8NBL9_HUMAN cDNA PSEC0119 fis, clone PLACE1002376, highly similar to GPI transamidase component PIG-S	94005	GPI-anchor transamidase complex	-	attachment of GPI anchor to protein	555	61644.3	Y	11.9452	13	16	13	16	13	16	0	0	0	0
B4DWA6		B4DWA6_HUMAN cDNA FLJ60094, highly similar to F-actin capping protein subunit beta	832	cytoplasm,F-actin capping protein complex	-	actin cytoskeleton organization,barbed-end actin filament capping	335	37482.5	Y	9.6225	13	11	13	11	13	11	0	1	1	1
A5YKK6	CNOT1	CNOT1_HUMAN CCR4-NOT transcription complex subunit 1	23019	CCR4-NOT complex,cytoplasmic mRNA processing body,cytosol,extracellular space,membrane,nucleoplasm,peroxisomal membrane	armadillo repeat domain binding,estrogen receptor binding,poly(A) RNA binding,protein complex scaffold,protein domain specific binding,retinoic acid receptor binding	gene expression,gene silencing by miRNA,multicellular organismal development,negative regulation of intracellular estrogen receptor signaling pathway,negative regulation of retinoic acid receptor signaling pathway,negative regulation of transcription from RNA polymerase II promoter,negative regulation of translation,nuclear-transcribed mRNA catabolic process, deadenylation-dependent decay,nuclear…	2376	266940	Y	8.24786	13	15	13	15	13	15	0	0	0	1
Q9UHB9	SRP68	SRP68_HUMAN Signal recognition particle 68 kDa protein	6730	cytoplasm,cytosol,endoplasmic reticulum,focal adhesion,nucleolus,ribosome,signal recognition particle, endoplasmic reticulum targeting	7S RNA binding,endoplasmic reticulum signal peptide binding,poly(A) RNA binding,signal recognition particle binding,signal sequence binding	cellular protein metabolic process,gene expression,protein targeting to ER,response to drug,SRP-dependent cotranslational protein targeting to membrane,translation	627	70729.8	Y	8.24786	13	15	13	15	13	15	1	1	0	0
O00116	AGPS	ADAS_HUMAN Alkyldihydroxyacetonephosphate synthase, peroxisomal	8540	intracellular membrane-bounded organelle,membrane,mitochondrion,nucleolus,peroxisomal matrix,peroxisomal membrane,peroxisome	alkylglycerone-phosphate synthase activity,FAD binding,UDP-N-acetylmuramate dehydrogenase activity	cellular lipid metabolic process,ether lipid biosynthetic process,lipid biosynthetic process,small molecule metabolic process	658	72912	Y	4.6188	13	12	13	12	13	12	0	0	0	1
O43615	TIMM44	TIM44_HUMAN Mitochondrial import inner membrane translocase subunit TIM44	10469	mitochondrial inner membrane,mitochondrial matrix,mitochondrion	ATP binding,chaperone binding,P-P-bond-hydrolysis-driven protein transmembrane transporter activity	cellular protein metabolic process,protein import into mitochondrial matrix,protein targeting to mitochondrion	452	51355.9	Y	4.27667	13	14	13	14	13	14	0	0	0	1
C1PHA2	KIF5B-ALK	C1PHA2_HUMAN Tyrosine-protein kinase receptor	-	integral component of membrane,kinesin complex,microtubule	ATP binding,microtubule motor activity,transmembrane receptor protein tyrosine kinase activity	microtubule-based movement,transmembrane receptor protein tyrosine kinase signaling pathway	1483	167906	Y	0	13	13	13	13	13	13	0	0	0	0
P63010-2	AP2B1	AP2B1_HUMAN Isoform 2 of AP-2 complex subunit beta	163	AP-2 adaptor complex,clathrin-coated endocytic vesicle membrane,cytosol,endocytic vesicle membrane,intracellular membrane-bounded organelle,membrane,plasma membrane	clathrin binding,protein transporter activity,signal sequence binding	antigen processing and presentation of exogenous peptide antigen via MHC class II,axon guidance,clathrin-mediated endocytosis,ephrin receptor signaling pathway,epidermal growth factor receptor signaling pathway,intracellular protein transport,negative regulation of epidermal growth factor receptor signaling pathway,neurotrophin TRK receptor signaling pathway,regulation of defense response to viru…	951	105692	Y	3.13092	12.69	12.02	12.69	12.02	12.69	12.02	0	0	0	0
Q92626	PXDN	PXDN_HUMAN Peroxidasin homolog	7837	endoplasmic reticulum,extracellular exosome,extracellular matrix,extracellular space,proteinaceous extracellular matrix	extracellular matrix structural constituent,heme binding,interleukin-1 receptor antagonist activity,metal ion binding,peroxidase activity	extracellular matrix organization,hydrogen peroxide catabolic process,immune response,negative regulation of cytokine-mediated signaling pathway,oxidation-reduction process,response to oxidative stress	1479	165275	Y	58.6465	12.5	5.2	25	26	25	26	2	5	0	0
B4DH02		B4DH02_HUMAN cDNA FLJ50510, highly similar to Heat shock 70 kDa protein 4	-	-	ATP binding	-	840	94361.2	Y	34.8496	12.25	6.57	12.25	6.57	12.25	6.57	0	0	0	1
P78527	PRKDC	PRKDC_HUMAN DNA-dependent protein kinase catalytic subunit	5591	cytosol,DNA-dependent protein kinase-DNA ligase 4 complex,membrane,nonhomologous end joining complex,nucleolus,nucleoplasm,transcription factor complex	ATP binding,DNA binding,DNA-dependent protein kinase activity,poly(A) RNA binding,protein kinase activity,protein serine/threonine kinase activity,transcription factor binding	B cell lineage commitment,brain development,cellular protein modification process,cellular response to insulin stimulus,DNA repair,double-strand break repair,double-strand break repair via homologous recombination,double-strand break repair via nonhomologous end joining,ectopic germ cell programmed cell death,heart development,immunoglobulin V(D)J recombination,innate immune response,intrinsic ap…	4128	469090	Y	40.461	12.2	5.29412	8.71429	5.625	61	90	5	17	7	16
P35556	FBN2	FBN2_HUMAN Fibrillin-2	2201	extracellular matrix,extracellular region,microfibril,proteinaceous extracellular matrix	calcium ion binding,extracellular matrix structural constituent	anatomical structure morphogenesis,bone trabecula formation,embryonic limb morphogenesis,extracellular matrix disassembly,extracellular matrix organization,positive regulation of bone mineralization,positive regulation of osteoblast differentiation,regulation of cellular response to growth factor stimulus,sequestering of TGFbeta in extracellular matrix	2912	314778	Y	69.282	12	3	12	3	12	3	0	0	0	0
Q6IBS0	TWF2	TWF2_HUMAN Twinfilin-2	11344	cytoplasm,cytoskeleton,extracellular exosome,filopodium,growth cone,lamellipodium,myofibril,perinuclear region of cytoplasm,stereocilium	actin monomer binding,ATP binding,phosphatidylinositol-4,5-bisphosphate binding,poly(A) RNA binding,protein kinase C binding	barbed-end actin filament capping,cell projection organization,cellular response to growth factor stimulus,cellular response to retinoic acid,negative regulation of actin filament polymerization,positive regulation of axon extension,positive regulation of lamellipodium assembly,positive regulation of neuron projection development,regulation of actin cytoskeleton organization,regulation of microvi…	349	39548.1	Y	47.5465	12	5	12	5	12	5	0	0	0	1
B3KSH1	EIF3F	B3KSH1_HUMAN Eukaryotic translation initiation factor 3 subunit F	-	eukaryotic 43S preinitiation complex,eukaryotic 48S preinitiation complex,eukaryotic translation initiation factor 3 complex	translation initiation factor activity	formation of translation preinitiation complex,regulation of translational initiation	372	39146.8	Y	40.5551	12	7.5	6	5	12	15	1	2	2	3
O95373	IPO7	IPO7_HUMAN Importin-7	10527	cytoplasm,membrane,nuclear pore,nucleoplasm	GTPase regulator activity,Ran GTPase binding,transporter activity	innate immune response,protein import into nucleus,regulation of catalytic activity,signal transduction,viral process	1038	119517	Y	40	12	4	12	12	12	12	0	3	0	0
G3V0E4;O75439	PMPCB	G3V0E4_HUMAN Mitochondrial-processing peptidase subunit beta;MPPB_HUMAN Mitochondrial-processing peptidase subunit beta	9512	mitochondrial inner membrane,mitochondrial matrix	metal ion binding,metalloendopeptidase activity;metal ion binding,metalloendopeptidase activity	cellular protein metabolic process,protein targeting to mitochondrion	490;489	54192.0921000002;54366.3218000002	Y	38.49	12	6	12	6	12	6	0	0	0	1
Q08945	SSRP1	SSRP1_HUMAN FACT complex subunit SSRP1	6749	chromosome,cytoplasm,nucleolus,nucleoplasm,nucleus	chromatin binding,DNA binding,poly(A) RNA binding	chromatin remodeling,DNA repair,DNA replication,gene expression,positive regulation of viral transcription,regulation of transcription, DNA-templated,transcription elongation from RNA polymerase II promoter,transcription from RNA polymerase II promoter,viral process	709	81075	Y	38.49	12	6	12	6	12	6	0	0	0	0
Q53GF9		Q53GF9_HUMAN Full-length cDNA 5-PRIME end of clone CS0DF013YM24 of Fetal brain of Homo sapiens (Human) variant (Fragment)	-	integral component of membrane	-	transport	225	25636.7	Y	38.49	12	6	12	6	12	6	0	0	0	0
Q9BT09	CNPY3	CNPY3_HUMAN Protein canopy homolog 3	10695	endoplasmic reticulum lumen	-	innate immune response,toll-like receptor signaling pathway	278	30748.1	Y	38.49	12	6	12	6	12	6	0	0	0	0
P40763	STAT3	STAT3_HUMAN Signal transducer and activator of transcription 3	6774	cytoplasm,cytosol,mitochondrial inner membrane,nuclear chromatin,nucleoplasm,nucleus,plasma membrane	DNA binding,ligand-activated sequence-specific DNA binding RNA polymerase II transcription factor activity,protein dimerization activity,protein kinase binding,protein phosphatase binding,RNA polymerase II core promoter proximal region sequence-specific DNA binding,RNA polymerase II repressing transcription factor binding,RNA polymerase II transcription regulatory region sequence-specific DNA bin…	acute-phase response,astrocyte differentiation,cell proliferation,cellular response to hormone stimulus,cytokine-mediated signaling pathway,eating behavior,eye photoreceptor cell differentiation,glucose homeostasis,growth hormone receptor signaling pathway,interleukin-6-mediated signaling pathway,intracellular receptor signaling pathway,JAK-STAT cascade,JAK-STAT cascade involved in growth hormone…	770	88068.1	Y	23.094	12	8	12	8	12	8	0	0	0	0
Q969N2	PIGT	PIGT_HUMAN GPI transamidase component PIG-T	51604	cytoplasmic membrane-bounded vesicle,endoplasmic reticulum membrane,GPI-anchor transamidase complex,integral component of endoplasmic reticulum membrane,membrane	GPI-anchor transamidase activity	attachment of GPI anchor to protein,C-terminal protein lipidation,cellular protein metabolic process,neuron apoptotic process,neuron differentiation,post-translational protein modification	578	65699.8	Y	23.094	12	8	12	8	12	8	0	0	0	0
Q9Y3A5	SBDS	SBDS_HUMAN Ribosome maturation protein SBDS	51119	cytoplasm,nucleolus,nucleoplasm,nucleus,spindle pole	microtubule binding,poly(A) RNA binding,ribosome binding,rRNA binding	bone marrow development,bone mineralization,cell proliferation,inner cell mass cell proliferation,leukocyte chemotaxis,mature ribosome assembly,mitotic spindle stabilization,ribosomal large subunit biogenesis,rRNA processing	250	28763.6	Y	23.094	12	8	12	8	12	8	1	0	0	1
Q9UDY2-7	TJP2	ZO2_HUMAN Isoform 7 of Tight junction protein ZO-2	9414	adherens junction,cell junction,cytoplasm,cytosol,nucleoplasm,plasma membrane,tight junction	guanylate kinase activity,protein binding, bridging,protein domain specific binding	apoptotic process,cellular component disassembly involved in execution phase of apoptosis,establishment of endothelial intestinal barrier,hippo signaling,intestinal absorption,nucleotide phosphorylation,programmed cell death,regulation of membrane permeability,response to organic substance	1221	137342	Y	16.4957	12	16	12	16	12	16	0	0	0	0
A8K529		A8K529_HUMAN cDNA FLJ76184, highly similar to Homo sapiens NOL1/NOP2/Sun domain family, member 2 (NSUN2), mRNA	-	-	-	-	767	86398.9	Y	16.4957	12	9	12	9	12	9	0	1	0	1
B4DPD5		B4DPD5_HUMAN cDNA FLJ56307, highly similar to Ubiquitin thioesterase protein OTUB1 (EC 3.4.-.-)	-	-	ubiquitin-specific protease activity	protein deubiquitination	308	35180.8	Y	16.4957	12	9	12	9	12	9	0	0	0	0
B9EGQ8	SMARCA4	B9EGQ8_HUMAN SMARCA4 protein	-	SWI/SNF complex	ATP binding,ATPase activity,DNA binding	ATP-dependent chromatin remodeling,regulation of transcription, DNA-templated	1681	189449	Y	16.4957	12	9	12	9	12	9	0	1	0	1
P54136	RARS	SYRC_HUMAN Arginine--tRNA ligase, cytoplasmic	5917	aminoacyl-tRNA synthetase multienzyme complex,cytoplasm,cytosol,extracellular exosome,membrane,mitochondrion,nucleoplasm	arginine binding,arginine-tRNA ligase activity,ATP binding,tRNA binding	arginyl-tRNA aminoacylation,gene expression,tRNA aminoacylation for protein translation	660	75379.2	Y	55.049	11.6667	8.98588	17.5	3.66507	35	38.19	3	4.25	2	10.42
Q5JWF2	GNAS	GNAS1_HUMAN Guanine nucleotide-binding protein G(s) subunit alpha isoforms XLas	2778	cytosol,dendrite,extracellular exosome,heterotrimeric G-protein complex,membrane	beta-2 adrenergic receptor binding,corticotropin-releasing hormone receptor 1 binding,D1 dopamine receptor binding,G-protein beta/gamma-subunit complex binding,GTP binding,GTPase activity,insulin-like growth factor receptor binding,ionotropic glutamate receptor binding,metal ion binding,mu-type opioid receptor binding,signal transducer activity	adenylate cyclase-activating dopamine receptor signaling pathway,adenylate cyclase-activating G-protein coupled receptor signaling pathway,bone development,cartilage development,cognition,developmental growth,DNA methylation,embryonic cranial skeleton morphogenesis,embryonic hindlimb morphogenesis,endochondral ossification,energy reserve metabolic process,genetic imprinting,hair follicle placode …	1037	111025	Y	32.4838	11.59	7.81	11.59	5.57857	11.59	7.81	0	0	1	1.4
P48643	CCT5	TCPE_HUMAN T-complex protein 1 subunit epsilon	22948	cell body,centrosome,chaperonin-containing T-complex,cytoplasm,cytosol,extracellular exosome,microtubule,nucleolus,zona pellucida receptor complex	ATP binding,beta-tubulin binding,G-protein beta-subunit binding	'de novo' posttranslational protein folding,binding of sperm to zona pellucida,cellular protein metabolic process,protein folding,response to virus,toxin transport	541	59671.2	Y	66.9866	11.5	7.4	23	5.28571	23	37	2	5	1	7
B4DVB8	ELAVL1	B4DVB8_HUMAN ELAV-like protein 1	-	-	-	-	353	38996.4	Y	39.2374	11.5	5.66667	11.5	5.66667	23	17	2	3	2	3
P55884-2	EIF3B	EIF3B_HUMAN Isoform 2 of Eukaryotic translation initiation factor 3 subunit B	8662	cytoplasm,cytosol,eukaryotic 43S preinitiation complex,eukaryotic 48S preinitiation complex,eukaryotic translation initiation factor 3 complex,eukaryotic translation initiation factor 3 complex, eIF3m,extracellular exosome,nucleoplasm	nucleotide binding,protein complex scaffold,translation initiation factor activity	cellular protein metabolic process,formation of translation preinitiation complex,gene expression,regulation of translational initiation,translation,translational initiation	873	99029.6	Y	33.4539	11.5	6.33333	11.5	6.33333	23	19	2	3	2	3
Q92945	KHSRP	FUBP2_HUMAN Far upstream element-binding protein 2	8570	cytoplasmic stress granule,cytosol,membrane,nucleoplasm	DNA binding,mRNA binding,poly(A) RNA binding	gene expression,mRNA catabolic process,mRNA processing,mRNA transport,regulation of miRNA metabolic process,regulation of transcription, DNA-templated,RNA splicing,RNA splicing, via transesterification reactions,transcription, DNA-templated	711	73115.5	Y	54.8956	11.25	4	11.25	4	11.25	4	0	0	0	0
B7Z2B0		B7Z2B0_HUMAN cDNA FLJ53470, highly similar to Calcium/calmodulin-dependent protein kinase type II delta chain (EC 2.7.11.17)	-	-	ATP binding,calmodulin-dependent protein kinase activity	-	533	60032.8	Y	28.4011	11.25	11.34	11.25	5.67	11.25	11.34	0	1	0	2
Q14204	DYNC1H1	DYHC1_HUMAN Cytoplasmic dynein 1 heavy chain 1	1778	centrosome,cytoplasmic dynein complex,cytosol,extracellular exosome,filopodium,membrane,microtubule	ATP binding,ATPase activity,microtubule motor activity,poly(A) RNA binding	antigen processing and presentation of exogenous peptide antigen via MHC class II,cytoplasmic mRNA processing body assembly,establishment of spindle localization,G2/M transition of mitotic cell cycle,microtubule-based movement,mitotic cell cycle,mitotic spindle organization,organelle organization,stress granule assembly,transport	4646	532409	Y	17.7511	11.125	9	8.9	7.2	89	108	8	12	10	15
P20700	LMNB1	LMNB1_HUMAN Lamin-B1	4001	lamin filament,membrane,nuclear envelope,nuclear inner membrane,nuclear membrane,nucleoplasm	structural molecule activity	apoptotic process,cellular component disassembly involved in execution phase of apoptosis,programmed cell death	586	66408.5	Y	28.0036	11.02	10.05	5.34951	10.05	11.02	10.05	0	0	2.06	1
B4DGM9	TOR1A	B4DGM9_HUMAN Torsin family 1, member A (Torsin A), isoform CRA_a	-	endoplasmic reticulum lumen,intracellular membrane-bounded organelle,nuclear membrane	ATP binding	cell adhesion,chaperone mediated protein folding requiring cofactor,chaperone-mediated protein transport,intermediate filament cytoskeleton organization,neuron projection development,nuclear envelope organization,synaptic vesicle transport	364	40785.2	Y	65.9829	11	3	11	3	11	3	0	0	0	0
O95470	SGPL1	SGPL1_HUMAN Sphingosine-1-phosphate lyase 1	8879	endoplasmic reticulum,endoplasmic reticulum membrane,integral component of endoplasmic reticulum membrane	carboxy-lyase activity,pyridoxal phosphate binding,sphinganine-1-phosphate aldolase activity	androgen metabolic process,apoptotic signaling pathway,ceramide metabolic process,estrogen metabolic process,face morphogenesis,fatty acid metabolic process,fibroblast migration,hemopoiesis,kidney development,Leydig cell differentiation,luteinization,palate development,platelet-derived growth factor receptor signaling pathway,post-embryonic development,regulation of multicellular organism growth,…	568	63524	Y	65.9829	11	3	11	3	11	3	0	0	0	0
Q01650	SLC7A5	LAT1_HUMAN Large neutral amino acids transporter small subunit 1	8140	apical plasma membrane,cytoplasm,cytosol,extracellular exosome,integral component of plasma membrane,intracellular membrane-bounded organelle,membrane,nucleolus,nucleus,plasma membrane	amino acid transmembrane transporter activity,antiporter activity,L-leucine transmembrane transporter activity,L-phenylalanine transmembrane transporter activity,L-tryptophan transmembrane transporter activity,neutral amino acid transmembrane transporter activity,peptide antigen binding	amino acid transmembrane transport,amino acid transport,blood coagulation,cation transmembrane transport,cell differentiation,cellular amino acid metabolic process,ion transport,leucine transport,leukocyte migration,nervous system development,neutral amino acid transport,phenylalanine transport,transmembrane transport,transport,tryptophan transport	507	55010.4	Y	65.9829	11	3	11	3	11	3	0	0	0	0
Q92643	PIGK	GPI8_HUMAN GPI-anchor transamidase	10026	endoplasmic reticulum membrane,GPI-anchor transamidase complex,integral component of endoplasmic reticulum membrane,membrane	cysteine-type endopeptidase activity,GPI-anchor transamidase activity,protein disulfide isomerase activity	attachment of GPI anchor to protein,C-terminal protein lipidation,cellular protein metabolic process,post-translational protein modification,protein folding	395	45251.9	Y	53.886	11	4	11	4	11	4	0	0	0	0
Q7L2E3-2	DHX30	DHX30_HUMAN Isoform 2 of Putative ATP-dependent RNA helicase DHX30	22907	cytoplasm,mitochondrial nucleoid,mitochondrion,nucleus	ATP binding,ATP-dependent RNA helicase activity,chromatin binding,double-stranded RNA binding,poly(A) RNA binding	RNA processing	1222	136116	Y	44.4878	11	4	11	6	11	12	1	3	0	2
D6REX3	SEC31A	D6REX3_HUMAN Protein transport protein Sec31A	-	cytoplasm,intracellular membrane-bounded organelle	-	-	1251	136227	Y	43.3013	11	5	11	5	11	5	0	0	1	0
P19525	EIF2AK2	E2AK2_HUMAN Interferon-induced, double-stranded RNA-activated protein kinase	5610	cytoplasm,cytosol,membrane,nucleus,perinuclear region of cytoplasm,ribosome	ATP binding,double-stranded RNA binding,eukaryotic translation initiation factor 2alpha kinase activity,non-membrane spanning protein tyrosine kinase activity,poly(A) RNA binding,protein kinase activity,protein phosphatase type 2A regulator activity,protein serine/threonine kinase activity	activation of MAPKK activity,defense response to virus,endoplasmic reticulum unfolded protein response,evasion or tolerance by virus of host immune response,innate immune response,modulation by virus of host morphology or physiology,modulation by virus of host process,negative regulation of apoptotic process,negative regulation of cell proliferation,negative regulation of osteoblast proliferation…	551	62094.4	Y	43.3013	11	5	11	5	11	5	0	1	0	1
O00232	PSMD12	PSD12_HUMAN 26S proteasome non-ATPase regulatory subunit 12	5718	cytosol,extracellular exosome,membrane,nucleoplasm,proteasome accessory complex,proteasome complex,proteasome regulatory particle	-	anaphase-promoting complex-dependent proteasomal ubiquitin-dependent protein catabolic process,antigen processing and presentation of exogenous peptide antigen via MHC class I,antigen processing and presentation of exogenous peptide antigen via MHC class I, TAP-dependent,antigen processing and presentation of peptide antigen via MHC class I,apoptotic process,cellular nitrogen compound metabolic p…	456	52904.6	Y	41.47	11	17	11	5.66667	11	17	0	1	0	3
Q9P2J5	LARS	SYLC_HUMAN Leucine--tRNA ligase, cytoplasmic	51520	cytoplasm,cytosol,nucleus	aminoacyl-tRNA editing activity,ATP binding,leucine-tRNA ligase activity	gene expression,leucyl-tRNA aminoacylation,tRNA aminoacylation for protein translation	1176	134467	Y	40.7541	11	23	11	23	11	23	0	0	0	0
O75787	ATP6AP2	RENR_HUMAN Renin receptor	10159	cell body,external side of plasma membrane,extracellular exosome,integral component of membrane,neuron projection,plasma membrane	aspartic-type endopeptidase activity,receptor activity	angiotensin maturation,cellular protein metabolic process,eye pigmentation,head morphogenesis,positive regulation of transforming growth factor beta1 production,positive regulation of Wnt signaling pathway,regulation of MAPK cascade,rostrocaudal neural tube patterning	350	39008.1	Y	33.9618	11	6	11	6	11	6	0	0	0	0
Q9BVP2	GNL3	GNL3_HUMAN Guanine nucleotide-binding protein-like 3	26354	extracellular space,membrane,nucleolus,nucleoplasm,nucleus	GTP binding,GTPase activity,poly(A) RNA binding	cell proliferation,metabolic process,positive regulation of pri-miRNA transcription from RNA polymerase II promoter,regulation of cell proliferation,ribosome biogenesis	549	61993.3	Y	33.9618	11	6	11	6	11	6	0	0	0	1
Q9UBV2	SEL1L	SE1L1_HUMAN Protein sel-1 homolog 1	6400	endoplasmic reticulum membrane,Hrd1p ubiquitin ligase complex,integral component of membrane	-	ER-associated ubiquitin-dependent protein catabolic process,Notch signaling pathway,protein stabilization,response to endoplasmic reticulum stress	794	88755	Y	33.9618	11	6	11	6	11	6	0	0	0	0
Q6NVW7;Q7Z726	KPNA2	Q6NVW7_HUMAN Importin subunit alpha;Q7Z726_HUMAN Importin subunit alpha	3838	cytoplasm,nucleus;cytoplasm,nucleus	protein transporter activity;protein transporter activity	protein import into nucleus;protein import into nucleus	529;529	57965.1092000002;57876.0554000002	Y	33.9267	11	7.5	11	5	11	15	0	2	0	3
Q13418	ILK	ILK_HUMAN Integrin-linked protein kinase	3611	cell junction,cell-cell junction,costamere,cytoplasm,cytosol,dendritic shaft,focal adhesion,lamellipodium,membrane,neuronal cell body,nucleoplasm,plasma membrane,protein complex,sarcomere,stress fiber,terminal bouton	ATP binding,protein kinase binding,protein serine/threonine kinase activity,signal transducer activity	branching involved in ureteric bud morphogenesis,cell aging,cell cycle arrest,cell junction assembly,cell proliferation,cell-matrix adhesion,establishment or maintenance of epithelial cell apical/basal polarity,extracellular fibril organization,fibroblast migration,integrin-mediated signaling pathway,myelin assembly,myelination in peripheral nervous system,negative regulation of cardiac muscle ce…	452	51419.4	Y	28.5714	11	11	11	5.5	11	11	0	0	0	2
Q14160-3	SCRIB	SCRIB_HUMAN Isoform 3 of Protein scribble homolog	23513	basolateral plasma membrane,cell-cell adherens junction,cell-cell junction,extracellular exosome,lamellipodium,myelin sheath abaxonal region,nucleoplasm,plasma membrane,Scrib-APC-beta-catenin complex	-	activation of GTPase activity,apoptotic process involved in morphogenesis,astrocyte cell migration,asymmetric protein localization,auditory receptor cell stereocilium organization,cell migration,cell proliferation,cochlear nucleus development,establishment of apical/basal cell polarity,mammary gland duct morphogenesis,negative regulation of mitotic cell cycle,neural tube closure,positive chemotax…	1655	177694	Y	27.8721	11	18	11	18	11	18	0	0	0	0
J3KQJ1	SUMF2	J3KQJ1_HUMAN Sulfatase-modifying factor 2	-	-	-	-	320	35922.6	Y	25.66	11	7	11	7	11	7	0	0	0	0
Q14690	PDCD11	RRP5_HUMAN Protein RRP5 homolog	22984	cytosol,nucleolus,nucleus,small-subunit processome	poly(A) RNA binding,transcription factor binding	maturation of 5.8S rRNA from tricistronic rRNA transcript (SSU-rRNA, 5.8S rRNA, LSU-rRNA),maturation of SSU-rRNA from tricistronic rRNA transcript (SSU-rRNA, 5.8S rRNA, LSU-rRNA),mRNA processing	1871	208701	Y	25.66	11	7	11	7	11	7	0	0	0	0
M0R2B7	POLD1	M0R2B7_HUMAN DNA polymerase delta catalytic subunit	-	aggresome,cytoplasm,nucleoplasm	3'-5' exonuclease activity,DNA binding,DNA-directed DNA polymerase activity,nucleotide binding	DNA replication	1133	126389	Y	18.2321	11	8	11	8	11	8	0	0	0	0
O43776	NARS	SYNC_HUMAN Asparagine--tRNA ligase, cytoplasmic	4677	cytoplasm,cytosol,extracellular exosome,mitochondrion	asparagine-tRNA ligase activity,ATP binding,nucleic acid binding	asparaginyl-tRNA aminoacylation,gene expression,tRNA aminoacylation for protein translation	548	62943.1	Y	18.2321	11	8	11	8	11	8	0	0	0	1
Q9UJZ1	STOML2	STML2_HUMAN Stomatin-like protein 2, mitochondrial	30968	cytoskeleton,extrinsic component of plasma membrane,membrane raft,mitochondrial inner membrane,mitochondrial intermembrane space	cardiolipin binding,GTPase binding,receptor binding	CD4-positive, alpha-beta T cell activation,cellular calcium ion homeostasis,interleukin-2 production,lipid localization,mitochondrial ATP synthesis coupled proton transport,mitochondrial calcium ion transport,mitochondrial protein processing,mitochondrion organization,positive regulation of cardiolipin metabolic process,positive regulation of mitochondrial DNA replication,positive regulation of m…	356	38534.1	Y	18.2321	11	8	11	8	11	8	0	0	0	1
Q9Y3I0	C22orf28	RTCB_HUMAN tRNA-splicing ligase RtcB homolog	51493	cytoplasm,endoplasmic reticulum membrane,nuclear envelope,nucleus,tRNA-splicing ligase complex	ATP binding,metal ion binding,poly(A) RNA binding,RNA ligase (ATP) activity,vinculin binding	in utero embryonic development,placenta development,tRNA splicing, via endonucleolytic cleavage and ligation	505	55210.5	Y	13.8564	11	14	11	14	11	14	0	1	0	1
H7C2I1	PRMT1	H7C2I1_HUMAN Protein arginine N-methyltransferase 1	3276	-	histone methyltransferase activity,protein-arginine N-methyltransferase activity	in utero embryonic development	371	42461.8	Y	11.547	11	9	11	9	11	9	0	1	0	0
P24752	ACAT1	THIL_HUMAN Acetyl-CoA acetyltransferase, mitochondrial	38	extracellular exosome,mitochondrial inner membrane,mitochondrial matrix,mitochondrion	acetyl-CoA C-acetyltransferase activity,coenzyme binding,metal ion binding	adipose tissue development,brain development,branched-chain amino acid catabolic process,cellular ketone body metabolic process,cellular lipid metabolic process,cellular nitrogen compound metabolic process,ketone body biosynthetic process,ketone body catabolic process,liver development,metanephric proximal convoluted tubule development,protein homooligomerization,response to hormone,response to o…	427	45199.7	Y	11.547	11	9	11	9	11	9	0	1	0	0
Q15181	PPA1	IPYR_HUMAN Inorganic pyrophosphatase	5464	cytoplasm,cytosol,extracellular exosome	inorganic diphosphatase activity,magnesium ion binding	diphosphate metabolic process,gene expression,phosphate-containing compound metabolic process,tRNA aminoacylation for protein translation	289	32660.1	Y	11.547	11	9	11	9	11	9	0	0	0	0
A8K666		A8K666_HUMAN cDNA FLJ75460, highly similar to Homo sapiens phenylalanine-tRNA synthetase-like, beta subunit, mRNA	-	cytoplasm	ATP binding,magnesium ion binding,phenylalanine-tRNA ligase activity,RNA binding	phenylalanyl-tRNA aminoacylation	589	66043.7	Y	9.6225	11	13	11	13	11	13	0	0	0	0
Q9Y6E3		Q9Y6E3_HUMAN HSPC027	-	-	-	-	377	42671.3	Y	9.6225	11	13	11	13	11	13	0	1	0	0
Q12769	NUP160	NU160_HUMAN Nuclear pore complex protein Nup160	23279	cytosol,nuclear envelope,nuclear pore,nuclear pore outer ring	nucleocytoplasmic transporter activity	carbohydrate metabolic process,cellular protein metabolic process,cellular response to heat,cytokine-mediated signaling pathway,gene expression,glucose transport,hexose transport,mitotic cell cycle,mitotic nuclear envelope disassembly,mRNA export from nucleus,post-translational protein modification,protein sumoylation,protein transport,regulation of cellular response to heat,regulation of glucose…	1436	162122	Y	5.49857	11	10	11	10	11	10	0	1	0	1
Q99714	HSD17B10	HCD2_HUMAN 3-hydroxyacyl-CoA dehydrogenase type-2	3028	cytoplasm,endoplasmic reticulum,mitochondrial inner membrane,mitochondrial matrix,mitochondrion,plasma membrane	3-hydroxy-2-methylbutyryl-CoA dehydrogenase activity,3-hydroxyacyl-CoA dehydrogenase activity,cholate 7-alpha-dehydrogenase activity,poly(A) RNA binding,testosterone dehydrogenase [NAD(P)] activity	branched-chain amino acid catabolic process,cellular nitrogen compound metabolic process,lipid metabolic process,small molecule metabolic process,tRNA processing	261	26923.2	Y	5.49857	11	10	11	10	11	10	0	0	0	0
Q9H0A0	NAT10	NAT10_HUMAN N-acetyltransferase 10	55226	membrane,nucleolus,nucleus	ATP binding,N-acetyltransferase activity,poly(A) RNA binding	-	1025	115730	Y	5.49857	11	10	11	10	11	10	1	1	1	0
Q6NUQ4	TMEM214	TM214_HUMAN Transmembrane protein 214	54867	cytoplasm,cytoplasmic microtubule,endoplasmic reticulum,endoplasmic reticulum membrane,Golgi apparatus,integral component of membrane	-	apoptotic process	689	77150.8	Y	5.02044	11	12	11	12	11	12	0	0	0	0
O75165	DNAJC13	DJC13_HUMAN DnaJ homolog subfamily C member 13	23317	early endosome membrane,endosome membrane,extracellular exosome,lysosomal membrane,membrane	-	endosome organization,osteoblast differentiation,protein transport,regulation of early endosome to late endosome transport,regulation of early endosome to recycling endosome transport	2243	254416	Y	0	11	11	11	11	11	11	0	0	0	1
Q14974	KPNB1	IMB1_HUMAN Importin subunit beta-1	3837	cytoplasm,cytosol,endoplasmic reticulum tubular network,extracellular exosome,membrane,nuclear envelope,nuclear membrane,nuclear pore,nucleoplasm	enzyme binding,nuclear localization sequence binding,poly(A) RNA binding,protein domain specific binding,protein transporter activity,zinc ion binding	apoptotic DNA fragmentation,apoptotic process,cellular component disassembly involved in execution phase of apoptosis,cytokine-mediated signaling pathway,intracellular transport of virus,NLS-bearing protein import into nucleus,programmed cell death,protein import into nucleus,protein import into nucleus, translocation,ribosomal protein import into nucleus,small molecule metabolic process,viral li…	876	97170.5	Y	0	11	11	11	11	11	11	1	0	0	0
P29317	EPHA2	EPHA2_HUMAN Ephrin type-A receptor 2	1969	cell surface,focal adhesion,integral component of plasma membrane,lamellipodium membrane,leading edge membrane,plasma membrane,ruffle membrane	ATP binding,ephrin receptor activity,transmembrane receptor protein tyrosine kinase activity	activation of GTPase activity,angiogenesis,axial mesoderm formation,axon guidance,bone remodeling,branching involved in mammary gland duct morphogenesis,cell adhesion,cell chemotaxis,cell migration,ephrin receptor signaling pathway,intrinsic apoptotic signaling pathway in response to DNA damage,keratinocyte differentiation,lens fiber cell morphogenesis,mammary gland epithelial cell proliferation,…	976	108267	Y	11.0772	10.91	9	10.91	9	10.91	9	0	0	0	0
P14625	HSP90B1	ENPL_HUMAN Endoplasmin	7184	cytosol,endocytic vesicle lumen,endoplasmic reticulum,endoplasmic reticulum lumen,endoplasmic reticulum membrane,extracellular exosome,extracellular matrix,extracellular region,focal adhesion,melanosome,membrane,midbody,nucleus,perinuclear region of cytoplasm,plasma membrane	ATP binding,calcium ion binding,low-density lipoprotein particle receptor binding,protein phosphatase binding,RNA binding,virion binding	actin rod assembly,ATF6-mediated unfolded protein response,cellular protein metabolic process,cellular response to ATP,endoplasmic reticulum unfolded protein response,ER-associated ubiquitin-dependent protein catabolic process,innate immune response,negative regulation of apoptotic process,protein folding in endoplasmic reticulum,protein transport,receptor-mediated endocytosis,regulation of phosp…	803	92469	Y	38.7264	10.884	6.29882	14.2227	6.89238	164.13	133.85	15.08	21.25	11.54	19.42
Q9Y678	COPG1	COPG1_HUMAN Coatomer subunit gamma-1	22820	COPI vesicle coat,cytosol,Golgi membrane	structural molecule activity	COPI coating of Golgi vesicle,establishment of Golgi localization,intracellular protein transport,membrane organization,organelle transport along microtubule,retrograde vesicle-mediated transport, Golgi to ER	874	97718.6	Y	50.83	10.8	16.89	21.6	5.63	21.6	16.89	2	1	1	3
Q9UJS0-2	SLC25A13	CMC2_HUMAN Isoform 2 of Calcium-binding mitochondrial carrier protein Aralar2	10165	integral component of plasma membrane,mitochondrial inner membrane,mitochondrion	calcium ion binding,L-aspartate transmembrane transporter activity,L-glutamate transmembrane transporter activity,transporter activity	aspartate transport,ATP biosynthetic process,carbohydrate metabolic process,cellular respiration,gluconeogenesis,glucose metabolic process,L-aspartate transmembrane transport,L-glutamate transmembrane transport,L-glutamate transport,malate-aspartate shuttle,response to calcium ion,small molecule metabolic process,transport	676	74303.9	Y	40.2197	10.67	21.45	10.67	10.725	21.34	21.45	2	1	2	2
Q9Y295	DRG1	DRG1_HUMAN Developmentally-regulated GTP-binding protein 1	4733	cytoplasm,membrane,polysome	GTP binding,identical protein binding,transcription factor binding	multicellular organismal development,transcription, DNA-templated	367	40542.2	Y	23.9827	10.67	7	10.67	7	10.67	7	0	1	1	0
Q59E89		Q59E89_HUMAN DnaJ (Hsp40) homolog, subfamily B, member 4 variant (Fragment)	-	-	-	protein folding	344	38612.8	Y	59.7145	10.62	3.38	10.62	3.38	10.62	3.38	0	1	0	1
P55060	CSE1L	XPO2_HUMAN Exportin-2	1434	cytoplasm,extracellular exosome,membrane,nucleoplasm,nucleus	importin-alpha export receptor activity	apoptotic process,cell proliferation,protein export from nucleus	971	110417	Y	47.9758	10.5	6.5	21	13	21	26	2	4	0	2
Q13748	TUBA3C	TBA3C_HUMAN Tubulin alpha-3C/D chain	7278	cytoplasm,microtubule,nucleus	GTP binding,GTPase activity,structural constituent of cytoskeleton	'de novo' posttranslational protein folding,cellular protein metabolic process,microtubule-based process,protein folding,protein polymerization	450	49959.7	Y	10.2175	10.21	8.55	10.21	8.55	10.21	8.55	0	0	0	0
Q14240-2	EIF4A2	IF4A2_HUMAN Isoform 2 of Eukaryotic initiation factor 4A-II	1974	cytosol,eukaryotic translation initiation factor 4F complex,nucleolus,perinuclear region of cytoplasm	ATP binding,ATP-dependent RNA helicase activity,ATPase activity,helicase activity,poly(A) RNA binding,translation initiation factor activity	cellular protein metabolic process,cytokine-mediated signaling pathway,gene expression,negative regulation of RNA-directed RNA polymerase activity,nuclear-transcribed mRNA catabolic process, deadenylation-dependent decay,nuclear-transcribed mRNA poly(A) tail shortening,regulation of translational initiation,RNA secondary structure unwinding,translation,translational initiation,viral process	408	46489.5	Y	24.1077	10.16	6.81522	10.16	6.49741	10.16	12.54	0	1.84	0	1.93
B5BU32;K7ERV3	TK1	B5BU32_HUMAN Thymidine kinase;K7ERV3_HUMAN Thymidine kinase	-	-	ATP binding,thymidine kinase activity;ATP binding,thymidine kinase activity	DNA biosynthetic process;DNA biosynthetic process	234;267	25396.7384;28594.5197	Y	49.4872	10	4	10	4	10	4	0	0	0	0
F4ZW62		F4ZW62_HUMAN NF45	3608	nucleoplasm	ATP binding,RNA binding,transferase activity	immune response	390	43062.2	Y	49.4872	10	4	10	4	10	4	0	0	0	0
H3BS72	PTPLAD1	H3BS72_HUMAN Very-long-chain (3R)-3-hydroxyacyl-[acyl-carrier protein] dehydratase 3	-	-	-	-	400	47118.3	Y	49.4872	10	4	10	4	10	4	0	1	0	1
Q0VAB1	TIMM50	Q0VAB1_HUMAN Translocase of inner mitochondrial membrane 50 homolog (S. cerevisiae)	-	mitochondrial inner membrane presequence translocase complex	-	protein transport	456	50478.8	Y	40	10	10	10	3.33333	10	10	0	1	1	3
P18754-2	RCC1	RCC1_HUMAN Isoform 2 of Regulator of chromosome condensation	1104	condensed nuclear chromosome,cytoplasm,nuclear chromatin,nuclear membrane,nucleoplasm,nucleus	chromatin binding,histone binding,nucleosomal DNA binding,Ran guanyl-nucleotide exchange factor activity	cell division,chromosome segregation,G1/S transition of mitotic cell cycle,mitotic nuclear division,mitotic spindle organization,positive regulation of GTPase activity,regulation of mitotic nuclear division,spindle assembly,viral process	452	48145.7	Y	33.5236	10	5.5	10	5.5	10	11	0	2	0	2
B2R5I8		B2R5I8_HUMAN cDNA, FLJ92490, highly similar to Homo sapiens RAB32, member RAS oncogene family (RAB32), mRNA	-	-	GTP binding	protein transport,small GTPase mediated signal transduction	225	24956.3	Y	28.8675	10	6	10	6	10	6	1	1	1	1
O60716	CTNND1	CTND1_HUMAN Catenin delta-1	1500	cell-cell junction,cytoplasm,cytosol,dendritic spine,extracellular exosome,growth cone,lamellipodium,midbody,nucleus,plasma membrane,synapse,zonula adherens	cadherin binding,receptor binding	adherens junction organization,brain development,cell adhesion,cell junction assembly,cell-cell junction organization,negative regulation of canonical Wnt signaling pathway,regulation of transcription, DNA-templated,single organismal cell-cell adhesion,transcription, DNA-templated,vascular endothelial growth factor receptor signaling pathway,Wnt signaling pathway	968	108170	Y	28.8675	10	6	10	6	10	6	0	0	0	0
O94906	PRPF6	PRP6_HUMAN Pre-mRNA-processing factor 6	24148	catalytic step 2 spliceosome,membrane,nuclear speck,nucleoplasm,nucleus,spliceosomal complex,U4/U6 snRNP,U4/U6 x U5 tri-snRNP complex,U5 snRNP	androgen receptor binding,poly(A) RNA binding,ribonucleoprotein complex binding,RNA binding,transcription coactivator activity	gene expression,mRNA splicing, via spliceosome,positive regulation of transcription from RNA polymerase II promoter,RNA localization,RNA splicing,RNA splicing, via transesterification reactions,spliceosomal complex assembly,spliceosomal tri-snRNP complex assembly	941	106925	Y	28.5714	10	10	10	5	10	10	0	0	0	2
O60701	UGDH	UGDH_HUMAN UDP-glucose 6-dehydrogenase	7358	cytosol,extracellular exosome,nucleoplasm	electron carrier activity,NAD binding,UDP-glucose 6-dehydrogenase activity	cellular glucuronidation,gastrulation with mouth forming second,glycosaminoglycan biosynthetic process,small molecule metabolic process,UDP-glucose metabolic process,UDP-glucuronate biosynthetic process,xenobiotic metabolic process	494	55024.2	Y	26.9832	10	11	10	5.5	10	11	0	1	0	2
P12268	IMPDH2	IMDH2_HUMAN Inosine-5'-monophosphate dehydrogenase 2	3615	cytoplasm,cytosol,extracellular exosome,membrane,nucleus,peroxisomal membrane	DNA binding,IMP dehydrogenase activity,metal ion binding,nucleotide binding,RNA binding	cellular response to interleukin-4,GMP biosynthetic process,lymphocyte proliferation,nucleobase-containing small molecule metabolic process,protein homotetramerization,purine nucleobase metabolic process,purine ribonucleoside monophosphate biosynthetic process,retina development in camera-type eye,small molecule metabolic process	514	55805.1	Y	26.4906	10	6	10	12	20	24	2	4	2	2
H0Y7U1;Q7Z6Z7	HUWE1	H0Y7U1_HUMAN E3 ubiquitin-protein ligase HUWE1 (Fragment);HUWE1_HUMAN E3 ubiquitin-protein ligase HUWE1	10075	cytoplasm,extracellular exosome,membrane,nucleoplasm,nucleus	DNA binding,ligase activity,poly(A) RNA binding,ubiquitin-protein transferase activity	base-excision repair,cell differentiation,histone ubiquitination,positive regulation of protein targeting to mitochondrion,protein monoubiquitination,protein polyubiquitination,protein ubiquitination involved in ubiquitin-dependent protein catabolic process	228;4374	23790.1729;481891.899100012	Y	19.245	10	14	10	14	10	14	0	1	0	1
A8K4T6		A8K4T6_HUMAN cDNA FLJ76282, highly similar to Homo sapiens proteasome (prosome, macropain) 26S subunit, non-ATPase, 5 (PSMD5), mRNA	-	proteasome complex	-	proteasome assembly	504	56223.9	Y	15.0613	10	13	10	13	10	13	0	0	0	0
Q8NBT4		Q8NBT4_HUMAN cDNA FLJ90803 fis, clone Y79AA1000270, highly similar to Vacuolar ATP synthase subunit S1 (EC 3.6.3.14)	-	-	-	-	470	51995.9	Y	12.83	10	8	10	8	10	8	0	0	0	0
Q549N5	SRPRB	Q549N5_HUMAN Signal recognition particle receptor beta subunit	58477	intracellular	GTP binding	small GTPase mediated signal transduction	271	29702.3	Y	6.07737	10	9	10	9	10	9	0	0	0	0
Q8IVL6	LEPREL2	P3H3_HUMAN Prolyl 3-hydroxylase 3	10536	endoplasmic reticulum lumen	iron ion binding,L-ascorbic acid binding,procollagen-proline 3-dioxygenase activity	extracellular matrix organization,negative regulation of cell proliferation	736	81836.7	Y	5.49857	10	11	10	11	10	11	0	0	0	0
Q9Y2J2;Q9Y2J2-2	EPB41L3	E41L3_HUMAN Band 4.1-like protein 3;E41L3_HUMAN Isoform B of Band 4.1-like protein 3	23136;23136	axolemma,cell-cell junction,cytoplasm,cytoskeleton,extrinsic component of membrane,juxtaparanode region of axon,paranode region of axon,plasma membrane;axolemma,cell-cell junction,cytoplasm,cytoskeleton,extrinsic component of membrane,juxtaparanode region of axon,paranode region of axon,plasma membrane	structural constituent of cytoskeleton;structural constituent of cytoskeleton	apoptotic process,cortical actin cytoskeleton organization,cortical cytoskeleton organization,cytoskeletal anchoring at plasma membrane,myelin maintenance,neuron projection morphogenesis,paranodal junction assembly,protein localization to juxtaparanode region of axon,protein localization to paranode region of axon,protein localization to plasma membrane,regulation of cell shape;apoptotic process,…	1087;865	120677.84;96513.8501	Y	5.49857	10	11	10	11	10	11	0	1	0	0
J3KN16	KIAA0368	J3KN16_HUMAN Protein KIAA0368	23392	-	-	-	2017	223695	Y	0	10	10	10	10	10	10	0	0	0	0
P18206	VCL	VINC_HUMAN Vinculin	7414	actin cytoskeleton,adherens junction,cell-cell adherens junction,cell-cell junction,cell-substrate junction,costamere,cytoskeleton,cytosol,extracellular exosome,extracellular region,fascia adherens,focal adhesion,membrane raft,plasma membrane,protein complex,vesicle	actin binding,alpha-catenin binding,beta-catenin binding,cadherin binding,dystroglycan binding,structural molecule activity,ubiquitin protein ligase binding	adherens junction assembly,apical junction assembly,axon extension,blood coagulation,cell adhesion,cell-matrix adhesion,epithelial cell-cell adhesion,lamellipodium assembly,morphogenesis of an epithelium,movement of cell or subcellular component,muscle contraction,negative regulation of cell migration,platelet activation,platelet aggregation,platelet degranulation,protein localization to cell sur…	1134	123800	Y	0	10	10	10	10	10	10	0	0	0	0
P49792	RANBP2	RBP2_HUMAN E3 SUMO-protein ligase RanBP2	5903	cytosol,membrane,mitochondrion,nuclear inclusion body,nuclear membrane,nuclear pore,nuclear pore nuclear basket	ligase activity,peptidyl-prolyl cis-trans isomerase activity,Ran GTPase binding,RNA binding,zinc ion binding	carbohydrate metabolic process,cellular protein metabolic process,cellular response to heat,cytokine-mediated signaling pathway,gene expression,glucose transport,hexose transport,mitotic cell cycle,mitotic nuclear envelope disassembly,mRNA transport,negative regulation of glucokinase activity,post-translational protein modification,protein folding,protein import into nucleus,protein sumoylation,r…	3224	358200	Y	0	10	10	10	10	10	10	0	0	0	0
Q6YN16	HSDL2	HSDL2_HUMAN Hydroxysteroid dehydrogenase-like protein 2	84263	membrane,mitochondrion,peroxisome	oxidoreductase activity	-	418	45394.9	Y	0	10	10	10	10	10	10	0	1	1	0
P51114	FXR1	FXR1_HUMAN Fragile X mental retardation syndrome-related protein 1	8087	costamere,cytoplasm,membrane,nucleolus,polysome	G-quadruplex RNA binding,mRNA 3'-UTR binding,mRNA binding,poly(A) RNA binding,RNA binding	apoptotic process,cell differentiation,muscle organ development,negative regulation of translation	621	69720.9	Y	19.8144	9.9	7	9.9	7	9.9	7	0	0	0	0
Q15417	CNN3	CNN3_HUMAN Calponin-3	1266	actin cytoskeleton,cytoplasm,focal adhesion	-	actomyosin structure organization,epithelial cell differentiation	329	36413.8	Y	44.1094	9.75	4.36	9.75	4.36	9.75	4.36	0	0	0	1
O75643	SNRNP200	U520_HUMAN U5 small nuclear ribonucleoprotein 200 kDa helicase	23020	catalytic step 2 spliceosome,membrane,nucleoplasm,nucleus,spliceosomal complex,U5 snRNP	ATP binding,ATP-dependent helicase activity,ATP-dependent RNA helicase activity,identical protein binding,poly(A) RNA binding	cis assembly of pre-catalytic spliceosome,gene expression,mRNA splicing, via spliceosome,osteoblast differentiation,RNA splicing	2136	244508	Y	27.5657	9.75	6.42857	9.75	5.625	39	45	4	7	4	8
P27708	CAD	PYR1_HUMAN CAD protein	790	cell projection,cytosol,extracellular exosome,membrane,neuronal cell body,nuclear matrix,nucleoplasm,nucleus,plasma membrane,protein complex,terminal bouton	aspartate binding,aspartate carbamoyltransferase activity,ATP binding,carbamoyl-phosphate synthase (ammonia) activity,carbamoyl-phosphate synthase (glutamine-hydrolyzing) activity,dihydroorotase activity,enzyme binding,identical protein binding,protein kinase activity,zinc ion binding	'de novo' pyrimidine nucleobase biosynthetic process,'de novo' UMP biosynthetic process,arginine biosynthetic process,carbamoyl phosphate biosynthetic process,cellular response to drug,cellular response to epidermal growth factor stimulus,drug metabolic process,female pregnancy,glutamine catabolic process,glutamine metabolic process,heart development,lactation,liver development,nucleobase-contain…	2225	242984	Y	52.4075	9.66667	3.45455	5.8	3.45455	29	38	3	11	5	11
P46940;A4QPB0	IQGAP1	IQGA1_HUMAN Ras GTPase-activating-like protein IQGAP1;A4QPB0_HUMAN IQ motif containing GTPase activating protein 1	8826	actin filament,axon,cell junction,cell leading edge,cytoplasm,cytoplasmic ribonucleoprotein granule,cytosol,extracellular exosome,extrinsic component of cytoplasmic side of plasma membrane,focal adhesion,growth cone,lateral plasma membrane,microtubule,midbody,neuron projection,nucleoplasm,plasma membrane,slit diaphragm;intracellular	calcium ion binding,calmodulin binding,GTPase activator activity,GTPase inhibitor activity,phosphatidylinositol-3,4,5-trisphosphate binding,protein kinase binding,protein phosphatase binding,protein serine/threonine kinase activator activity	cellular response to calcium ion,cellular response to epidermal growth factor stimulus,cellular response to platelet-derived growth factor stimulus,energy reserve metabolic process,epidermal growth factor receptor signaling pathway,fibroblast growth factor receptor signaling pathway,glomerular visceral epithelial cell development,negative regulation of dephosphorylation,negative regulation of GTP…	1657;1657	189252.368100001;189280.421900001	Y	45.2657	9.52167	4.80833	9.52167	3.60625	57.13	57.7	6	12	6	16
Q15008;C9IZE4	PSMD6	PSMD6_HUMAN 26S proteasome non-ATPase regulatory subunit 6;C9IZE4_HUMAN 26S proteasome non-ATPase regulatory subunit 6	9861	cytosol,extracellular exosome,nucleoplasm,proteasome accessory complex,proteasome complex,proteasome regulatory particle	ATPase activity	anaphase-promoting complex-dependent proteasomal ubiquitin-dependent protein catabolic process,antigen processing and presentation of exogenous peptide antigen via MHC class I,antigen processing and presentation of exogenous peptide antigen via MHC class I, TAP-dependent,antigen processing and presentation of peptide antigen via MHC class I,apoptotic process,cellular nitrogen compound metabolic p…	389;442	45531.4620000001;51922.8281000001	Y	71.0832	9.5	23	9.5	3.83333	19	23	2	1	2	6
P06748	NPM1	NPM_HUMAN Nucleophosmin	4869	centrosome,cytoplasm,cytosol,focal adhesion,membrane,nucleolus,nucleoplasm,nucleus,ribonucleoprotein complex,spindle pole centrosome	histone binding,NF-kappaB binding,poly(A) RNA binding,protein heterodimerization activity,protein homodimerization activity,protein kinase binding,protein kinase inhibitor activity,ribosomal large subunit binding,ribosomal small subunit binding,RNA binding,Tat protein binding,transcription coactivator activity,unfolded protein binding	cell aging,CENP-A containing nucleosome assembly,centrosome cycle,DNA repair,intracellular protein transport,negative regulation of apoptotic process,negative regulation of cell proliferation,negative regulation of centrosome duplication,negative regulation of protein kinase activity by regulation of protein phosphorylation,nucleocytoplasmic transport,nucleosome assembly,positive regulation of NF…	294	32575.1	Y	58.9343	9.33333	3.375	9.33333	2.7	28	27	3	8	3	10
E7ENZ6;P79612	HLA-B	E7ENZ6_HUMAN HLA class I histocompatibility antigen, B-56 alpha chain;P79612_HUMAN HLA-B protein	-	integral component of membrane,MHC class I protein complex	peptide antigen binding	antigen processing and presentation of peptide antigen via MHC class I,immune response,positive regulation of T cell mediated cytotoxicity	433;362	47955.0006000001;40441.3338000001	Y	8.26722	9.13	7.91	9.13	7.91	9.13	7.91	0	0	0	0
P08754;Q5TZX1	GNAI3	GNAI3_HUMAN Guanine nucleotide-binding protein G(k) subunit alpha;Q5TZX1_HUMAN Guanine nucleotide binding protein (G protein), alpha inhibiting activity polypeptide 3	2773	centrosome,cytoplasm,extracellular exosome,Golgi apparatus,heterotrimeric G-protein complex,lysosomal membrane,membrane,membrane raft,midbody,plasma membrane,zymogen granule	G-protein beta/gamma-subunit complex binding,G-protein coupled serotonin receptor binding,GTP binding,GTPase activity,metal ion binding,signal transducer activity	adenylate cyclase-inhibiting G-protein coupled receptor signaling pathway,adenylate cyclase-modulating G-protein coupled receptor signaling pathway,blood coagulation,cell cycle,cell division,metabolic process,negative regulation of adenylate cyclase activity,platelet activation,synaptic transmission,transport,vesicle fusion	354;354	40532.3206;40532.3206	Y	27.436	9.06	7.65	9.06	4.63636	9.06	7.65	1	0	0	1.65
O95433	AHSA1	AHSA1_HUMAN Activator of 90 kDa heat shock protein ATPase homolog 1	10598	cytoplasm,cytosol,endoplasmic reticulum,extracellular exosome	ATPase activator activity,chaperone binding	positive regulation of ATPase activity,response to stress	338	38274.4	Y	62.6837	9	2.66667	9	2.66667	18	8	2	3	2	3
E7ENU4	ADAR	E7ENU4_HUMAN Double-stranded RNA-specific adenosine deaminase	-	-	-	-	1269	140828	Y	57.735	9	3	9	3	9	3	0	0	0	0
P46087-4	NOP2	NOP2_HUMAN Isoform 4 of Putative ribosomal RNA methyltransferase NOP2	4839	nucleolus	poly(A) RNA binding,S-adenosylmethionine-dependent methyltransferase activity	positive regulation of cell proliferation,rRNA processing	845	92860	Y	57.735	9	3	9	3	9	3	0	0	0	0
Q9C0C2	TNKS1BP1	TB182_HUMAN 182 kDa tankyrase-1-binding protein	85456	CCR4-NOT complex,cytoplasm,cytoskeleton,cytosol,nuclear telomeric heterochromatin,nucleoplasm,nucleus,plasma membrane	ankyrin binding,enzyme binding	gene expression,nuclear-transcribed mRNA catabolic process, deadenylation-dependent decay,nuclear-transcribed mRNA poly(A) tail shortening,telomere maintenance via telomerase	1729	181796	Y	57.735	9	3	9	3	9	3	0	0	0	0
Q9UI42	CPA4	CBPA4_HUMAN Carboxypeptidase A4	51200	extracellular region	metallocarboxypeptidase activity,zinc ion binding	histone acetylation	421	47351.4	Y	57.735	9	3	9	3	9	3	0	0	0	0
Q00341	HDLBP	VIGLN_HUMAN Vigilin	3069	cytoplasm,high-density lipoprotein particle,nucleus,plasma membrane	lipid binding,poly(A) RNA binding	cholesterol metabolic process,lipid transport	1268	141456	Y	56.8784	9	23	6.75	23	27	23	3	0	4	0
P49915;A8K639	GMPS	GUAA_HUMAN GMP synthase [glutamine-hydrolyzing];A8K639_HUMAN Guanine monphosphate synthetase, isoform CRA_b	8833	cytoplasm,cytosol	ATP binding,GMP synthase (glutamine-hydrolyzing) activity,GMP synthase activity,pyrophosphatase activity	glutamine metabolic process,nucleobase-containing small molecule metabolic process,purine nucleobase biosynthetic process,purine nucleobase metabolic process,purine ribonucleoside monophosphate biosynthetic process,response to drug,small molecule metabolic process	693;693	76715.6019000001;76715.6019000001	Y	53.0538	9	3.33333	9	3.33333	9	10	0	3	1	3
O15031	PLXNB2	PLXB2_HUMAN Plexin-B2	23654	cell surface,extracellular exosome,integral component of plasma membrane,intracellular	semaphorin receptor activity	brain development,neural tube closure,neuroblast proliferation,positive regulation of axonogenesis,regulation of cell shape,regulation of GTPase activity,regulation of neuron migration,regulation of protein phosphorylation,semaphorin-plexin signaling pathway	1838	205128	Y	44.4116	9	4	9	4	9	4	0	0	0	0
P08572	COL4A2	CO4A2_HUMAN Collagen alpha-2(IV) chain	1284	collagen type IV trimer,endoplasmic reticulum lumen,extracellular exosome,extracellular matrix,extracellular region,intracellular membrane-bounded organelle	extracellular matrix structural constituent	angiogenesis,axon guidance,cellular response to transforming growth factor beta stimulus,collagen catabolic process,endodermal cell differentiation,extracellular matrix disassembly,extracellular matrix organization,negative regulation of angiogenesis,receptor-mediated endocytosis,transcription, DNA-templated	1712	167553	Y	44.4116	9	4	9	4	9	4	0	0	0	0
Q14232	EIF2B1	EI2BA_HUMAN Translation initiation factor eIF-2B subunit alpha	1967	cytoplasm,cytosol,eukaryotic translation initiation factor 2B complex,membrane,plasma membrane	enzyme regulator activity,GDP binding,GTP binding,translation initiation factor activity	cellular protein metabolic process,cellular response to stimulus,gene expression,negative regulation of translational initiation in response to stress,oligodendrocyte development,positive regulation of GTPase activity,regulation of translational initiation,response to glucose,response to heat,response to peptide hormone,translation,translational initiation	305	33712.3	Y	44.4116	9	4	9	4	9	4	0	0	0	0
G3V1A6	GSDMD	G3V1A6_HUMAN Gasdermin domain containing 1, isoform CRA_d	-	-	-	-	532	57734.7	Y	42.3741	9	8	9	2.66667	9	8	1	1	1	3
P62195	PSMC5	PRS8_HUMAN 26S protease regulatory subunit 8	5705	blood microparticle,cytoplasm,cytoplasmic vesicle,cytosol,cytosolic proteasome complex,extracellular exosome,inclusion body,membrane,nuclear proteasome complex,nucleoplasm,nucleus,proteasome accessory complex,proteasome complex,proteasome regulatory particle, base subcomplex	ATP binding,ATPase activity,proteasome-activating ATPase activity,TBP-class protein binding,thyrotropin-releasing hormone receptor binding,transcription cofactor activity,transcription factor binding	anaphase-promoting complex-dependent proteasomal ubiquitin-dependent protein catabolic process,antigen processing and presentation of exogenous peptide antigen via MHC class I,antigen processing and presentation of exogenous peptide antigen via MHC class I, TAP-dependent,antigen processing and presentation of peptide antigen via MHC class I,apoptotic process,cellular nitrogen compound metabolic p…	406	45626.1	Y	34.1362	9	4.4	9	5.5	18	22	2	5	2	4
B3KQH2		B3KQH2_HUMAN cDNA FLJ90454 fis, clone NT2RP3001560, highly similar to Cleft lip and palate transmembrane protein 1	-	-	-	-	669	76066.8	Y	32.9914	9	5	9	5	9	5	0	0	0	0
Q08380	LGALS3BP	LG3BP_HUMAN Galectin-3-binding protein	3959	blood microparticle,extracellular exosome,extracellular space,membrane,proteinaceous extracellular matrix	scavenger receptor activity	cell adhesion,cellular defense response,receptor-mediated endocytosis,signal transduction	585	65331.2	Y	32.9914	9	5	9	5	9	5	0	1	0	0
Q9H9A6	LRRC40	LRC40_HUMAN Leucine-rich repeat-containing protein 40	55631	membrane	-	-	602	68250.1	Y	32.9914	9	5	9	5	9	5	1	1	1	1
Q14739	LBR	LBR_HUMAN Lamin-B receptor	3930	integral component of membrane,integral component of nuclear inner membrane,membrane,nuclear envelope,nuclear membrane	chromo shadow domain binding,DNA binding,lamin binding,oxidoreductase activity, acting on the CH-CH group of donors, NAD or NADP as acceptor,poly(A) RNA binding	cholesterol biosynthetic process,small molecule metabolic process	615	70703.4	Y	31.7397	9	4	9	8	9	8	1	2	0	1
J3KNW4	FHL2	J3KNW4_HUMAN Four and a half LIM domains protein 2	2274	actin cytoskeleton,focal adhesion,nucleoplasm,nucleus	zinc ion binding	-	389	44205.7	Y	23.094	9	6	9	6	9	6	0	0	0	1
P22234-2	PAICS	PUR6_HUMAN Isoform 2 of Multifunctional protein ADE2	10606	cytosol,extracellular exosome,membrane	ATP binding,identical protein binding,phosphoribosylaminoimidazole carboxylase activity,phosphoribosylaminoimidazolesuccinocarboxamide synthase activity	'de novo' IMP biosynthetic process,nucleobase-containing small molecule metabolic process,purine nucleobase biosynthetic process,purine nucleobase metabolic process,purine ribonucleoside monophosphate biosynthetic process,small molecule metabolic process	432	47958.3	Y	23.094	9	6	9	6	9	6	0	0	0	0
P55072	VCP	TERA_HUMAN Transitional endoplasmic reticulum ATPase	7415	cytoplasm,cytosol,endoplasmic reticulum,endoplasmic reticulum membrane,extracellular exosome,Hrd1p ubiquitin ligase complex,intracellular membrane-bounded organelle,lipid particle,nucleoplasm,nucleus,perinuclear region of cytoplasm,proteasome complex,site of double-strand break	ADP binding,ATP binding,ATPase activity,deubiquitinase activator activity,lipid binding,poly(A) RNA binding,polyubiquitin binding,protein domain specific binding,protein phosphatase binding,ubiquitin-specific protease binding	activation of cysteine-type endopeptidase activity involved in apoptotic process,aggresome assembly,cellular response to DNA damage stimulus,cellular response to heat,DNA repair,double-strand break repair,endoplasmic reticulum unfolded protein response,ER to Golgi vesicle-mediated transport,ER-associated ubiquitin-dependent protein catabolic process,error-free translesion synthesis,establishment …	806	89322	Y	23.094	9	6	9	6	9	6	0	0	0	0
Q92504	SLC39A7	S39A7_HUMAN Zinc transporter SLC39A7	7922	endoplasmic reticulum,endoplasmic reticulum membrane,Golgi apparatus,integral component of membrane,membrane,nucleoplasm	metal ion transmembrane transporter activity	transmembrane transport,zinc II ion transport	469	50118.2	Y	23.094	9	6	9	6	9	6	0	0	0	0
Q969X5	ERGIC1	ERGI1_HUMAN Endoplasmic reticulum-Golgi intermediate compartment protein 1	57222	endoplasmic reticulum membrane,endoplasmic reticulum-Golgi intermediate compartment,endoplasmic reticulum-Golgi intermediate compartment membrane,Golgi membrane,integral component of membrane,membrane	-	ER to Golgi vesicle-mediated transport	290	32592.4	Y	23.094	9	6	9	6	9	6	0	0	0	0
Q9BRR6	ADPGK	ADPGK_HUMAN ADP-dependent glucokinase	83440	endoplasmic reticulum,extracellular region,membrane	ADP-specific glucokinase activity,metal ion binding	glycolytic process	497	54088.9	Y	23.094	9	6	9	6	9	6	0	0	0	0
Q9NZ08-2	ERAP1	ERAP1_HUMAN Isoform 2 of Endoplasmic reticulum aminopeptidase 1	51752	cytosol,endoplasmic reticulum,endoplasmic reticulum lumen,endoplasmic reticulum membrane,extracellular exosome,extracellular region,extracellular space,integral component of membrane,membrane	aminopeptidase activity,interleukin-1, Type II receptor binding,interleukin-6 receptor binding,metalloexopeptidase activity,zinc ion binding	angiogenesis,antigen processing and presentation of endogenous peptide antigen via MHC class I,antigen processing and presentation of peptide antigen via MHC class I,fat cell differentiation,membrane protein ectodomain proteolysis,positive regulation of angiogenesis,regulation of blood pressure,regulation of innate immune response,response to bacterium	948	107842	Y	23.094	9	6	9	6	9	6	0	1	0	1
J3KNL6	SEC16A	J3KNL6_HUMAN Protein transport protein Sec16A	9919	Golgi membrane	-	COPII vesicle coating	2357	251894	Y	16.4957	9	12	9	12	9	12	0	0	0	0
O75131	CPNE3	CPNE3_HUMAN Copine-3	8895	cytoplasm,cytosol,extracellular exosome,nucleus,plasma membrane	calcium-dependent phospholipid binding,poly(A) RNA binding,protein serine/threonine kinase activity,transporter activity	cellular response to calcium ion,glycerophospholipid biosynthetic process,lipid metabolic process,phospholipid metabolic process,protein phosphorylation,small molecule metabolic process,vesicle-mediated transport	537	60130.8	Y	16.4957	9	12	9	12	9	12	0	0	0	1
Q16881	TXNRD1	TRXR1_HUMAN Thioredoxin reductase 1, cytoplasmic	7296	cytosol,extracellular exosome,mitochondrion,nucleolus,nucleoplasm	electron carrier activity,flavin adenine dinucleotide binding,protein disulfide oxidoreductase activity,thioredoxin-disulfide reductase activity	cell proliferation,cell redox homeostasis,cellular lipid metabolic process,gene expression,mesoderm formation,nucleobase-containing small molecule interconversion,nucleobase-containing small molecule metabolic process,response to reactive oxygen species,signal transduction,small molecule metabolic process,transcription initiation from RNA polymerase II promoter	649	70756.2	Y	14.4338	9	7	9	7	9	7	0	0	0	0
Q6LES2	ANXA4	Q6LES2_HUMAN Annexin (Fragment)	307	-	calcium ion binding,calcium-dependent phospholipid binding	-	321	36085.1	Y	14.4338	9	7	9	7	9	7	0	1	0	0
Q8NE71	ABCF1	ABCF1_HUMAN ATP-binding cassette sub-family F member 1	23	cytoplasm,cytosol,membrane,nuclear envelope,nucleoplasm,polysomal ribosome,ribosome	ATP binding,ATPase activity,poly(A) RNA binding,ribosome binding,translation activator activity,translation factor activity, RNA binding	inflammatory response,positive regulation of translation,translation,translational initiation,transmembrane transport	845	95925.9	Y	14.4338	9	7	9	7	9	7	0	0	0	0
Q96N66	MBOAT7	MBOA7_HUMAN Lysophospholipid acyltransferase 7	79143	endoplasmic reticulum membrane,integral component of membrane,membrane	lysophospholipid acyltransferase activity	glycerophospholipid biosynthetic process,layer formation in cerebral cortex,phosphatidylinositol acyl-chain remodeling,phospholipid metabolic process,small molecule metabolic process,ventricular system development	472	52765.1	Y	14.4338	9	7	9	7	9	7	1	1	0	1
Q9H3N1	TMX1	TMX1_HUMAN Thioredoxin-related transmembrane protein 1	81542	endoplasmic reticulum,endoplasmic reticulum membrane,integral component of membrane,nucleolus	disulfide oxidoreductase activity,protein disulfide isomerase activity	cell redox homeostasis,protein folding,response to endoplasmic reticulum stress	280	31791.3	Y	14.4338	9	7	9	7	9	7	0	0	0	0
P16615	ATP2A2	AT2A2_HUMAN Sarcoplasmic/endoplasmic reticulum calcium ATPase 2	488	calcium ion-transporting ATPase complex,endoplasmic reticulum,endoplasmic reticulum membrane,integral component of plasma membrane,longitudinal sarcoplasmic reticulum,membrane,platelet dense tubular network membrane,sarcoplasmic reticulum,sarcoplasmic reticulum membrane	ATP binding,calcium ion binding,calcium-transporting ATPase activity,calcium-transporting ATPase activity involved in regulation of cardiac muscle cell membrane potential,enzyme binding,protein C-terminus binding,S100 protein binding	blood coagulation,calcium ion import into sarcoplasmic reticulum,calcium ion transmembrane transport,calcium ion transport from cytosol to endoplasmic reticulum,cell adhesion,cellular calcium ion homeostasis,endoplasmic reticulum calcium ion homeostasis,epidermis development,ER-nucleus signaling pathway,ion transmembrane transport,negative regulation of heart contraction,positive regulation of en…	1042	114757	Y	11.547	9	11	9	11	9	11	0	0	0	0
Q9H9T3	ELP3	ELP3_HUMAN Elongator complex protein 3	55140	cytoplasm,Elongator holoenzyme complex,histone acetyltransferase complex,nucleolus,transcription elongation factor complex	H3 histone acetyltransferase activity,H4 histone acetyltransferase activity,iron-sulfur cluster binding,metal ion binding,phosphorylase kinase regulator activity	central nervous system development,chromatin organization,histone H3 acetylation,histone H4 acetylation,neuron migration,positive regulation of cell migration,regulation of protein kinase activity,regulation of transcription from RNA polymerase II promoter,transcription elongation from RNA polymerase II promoter,tRNA wobble uridine modification	547	62259.1	Y	11.547	9	11	9	11	9	11	0	1	0	0
B2RDF2;O00541	PES1	B2RDF2_HUMAN Pescadillo homolog 1;PESC_HUMAN Pescadillo homolog	23481;23481	condensed chromosome,cytoplasm,nucleolus,nucleoplasm,nucleus,preribosome, large subunit precursor;condensed chromosome,cytoplasm,membrane,nucleolus,nucleoplasm,nucleus,PeBoW complex,preribosome, large subunit precursor	ribonucleoprotein complex binding;poly(A) RNA binding,ribonucleoprotein complex binding	maturation of 5.8S rRNA from tricistronic rRNA transcript (SSU-rRNA, 5.8S rRNA, LSU-rRNA),maturation of LSU-rRNA from tricistronic rRNA transcript (SSU-rRNA, 5.8S rRNA, LSU-rRNA),nucleolus organization,protein localization to organelle;cell proliferation,maturation of 5.8S rRNA from tricistronic rRNA transcript (SSU-rRNA, 5.8S rRNA, LSU-rRNA),maturation of LSU-rRNA from tricistronic rRNA transcri…	588;588	68002.7699000002;68002.7699000002	Y	6.79236	9	8	9	8	9	8	0	1	0	0
B4DX68	PBK	B4DX68_HUMAN Lymphokine-activated killer T-cell-originated protein kinase	-	-	-	-	333	37211.6	Y	6.79236	9	8	9	8	9	8	0	0	0	0
P23284	PPIB	PPIB_HUMAN Peptidyl-prolyl cis-trans isomerase B	5479	endoplasmic reticulum,endoplasmic reticulum lumen,extracellular exosome,focal adhesion,macromolecular complex,melanosome,membrane,nucleus,perinuclear region of cytoplasm,smooth endoplasmic reticulum	peptide binding,peptidyl-prolyl cis-trans isomerase activity,poly(A) RNA binding,protein complex binding,RNA polymerase binding,unfolded protein binding	bone development,chaperone-mediated protein folding,extracellular matrix organization,positive regulation by host of viral genome replication,positive regulation by host of viral process,positive regulation of multicellular organism growth,protein peptidyl-prolyl isomerization,protein stabilization	216	23742.6	Y	6.79236	9	8	9	8	9	8	0	0	0	0
P30876	POLR2B	RPB2_HUMAN DNA-directed RNA polymerase II subunit RPB2	5431	DNA-directed RNA polymerase II, core complex,membrane,nucleoplasm,nucleus	chromatin binding,DNA binding,DNA-directed RNA polymerase activity,metal ion binding,poly(A) RNA binding,ribonucleoside binding	7-methylguanosine mRNA capping,DNA repair,gene expression,mRNA splicing, via spliceosome,nucleotide-excision repair,piRNA metabolic process,positive regulation of viral transcription,RNA splicing,somatic stem cell maintenance,transcription elongation from RNA polymerase II promoter,transcription from RNA polymerase II promoter,transcription initiation from RNA polymerase II promoter,transcription…	1174	133897	Y	6.79236	9	8	9	8	9	8	0	1	0	0
Q14554	PDIA5	PDIA5_HUMAN Protein disulfide-isomerase A5	10954	endoplasmic reticulum,endoplasmic reticulum lumen,endoplasmic reticulum membrane	oxidoreductase activity,protein disulfide isomerase activity	cell redox homeostasis,cellular protein metabolic process,endoplasmic reticulum unfolded protein response,IRE1-mediated unfolded protein response,oxidation-reduction process,protein folding,response to endoplasmic reticulum stress	519	59594.6	Y	6.79236	9	8	9	8	9	8	0	0	0	0
A8K5U9		A8K5U9_HUMAN cDNA FLJ75056, highly similar to Homo sapiens phosphatidylinositol binding clathrin assembly protein (PICALM), mRNA	-	clathrin-coated vesicle	1-phosphatidylinositol binding	clathrin coat assembly,endocytosis	652	70755.7	Y	6.07737	9	10	9	10	9	10	0	0	0	0
Q6NZI2	PTRF	PTRF_HUMAN Polymerase I and transcript release factor	284119	caveola,cytoplasm,cytosol,endoplasmic reticulum,intracellular membrane-bounded organelle,membrane raft,mitochondrion,nucleoplasm,nucleus,plasma membrane,protein complex	poly(A) RNA binding,rRNA primary transcript binding	gene expression,regulation of transcription, DNA-templated,termination of RNA polymerase I transcription,transcription from RNA polymerase I promoter,transcription initiation from RNA polymerase I promoter	390	43476.2	Y	6.07737	9	10	9	10	9	10	0	0	0	0
Q13619	CUL4A	CUL4A_HUMAN Cullin-4A	8451	Cul4-RING E3 ubiquitin ligase complex,Cul4A-RING E3 ubiquitin ligase complex,nucleoplasm	-	cell cycle arrest,DNA damage response, detection of DNA damage,DNA repair,G1/S transition of mitotic cell cycle,hemopoiesis,intrinsic apoptotic signaling pathway,negative regulation of cell proliferation,negative regulation of granulocyte differentiation,positive regulation of cell proliferation,positive regulation of G1/S transition of mitotic cell cycle,proteasome-mediated ubiquitin-dependent p…	759	87680.5	Y	4.53347	9	8.32	9	8.32	9	8.32	0	0	0	0
Q06124	PTPN11	PTN11_HUMAN Tyrosine-protein phosphatase non-receptor type 11	5781	cytoplasm,cytosol,mitochondrion,nucleus,protein complex	insulin receptor binding,non-membrane spanning protein tyrosine phosphatase activity,phosphoprotein phosphatase activity,protein tyrosine phosphatase activity,SH3/SH2 adaptor activity	abortive mitotic cell cycle,activation of MAPK activity,atrioventricular canal development,axon guidance,blood coagulation,brain development,cytokine-mediated signaling pathway,DNA damage checkpoint,ephrin receptor signaling pathway,epidermal growth factor receptor signaling pathway,ERBB signaling pathway,face morphogenesis,Fc-epsilon receptor signaling pathway,fibroblast growth factor receptor s…	597	68436.5	Y	0	9	9	9	9	9	9	0	0	0	0
Q14008-3	CKAP5	CKAP5_HUMAN Isoform 3 of Cytoskeleton-associated protein 5	9793	centrosome,cytosol,membrane,protein complex,spindle pole	-	cell division,centrosome organization,establishment or maintenance of microtubule cytoskeleton polarity,G2/M transition of mitotic cell cycle,mitotic cell cycle,mitotic nuclear division,organelle organization,RNA transport,small GTPase mediated signal transduction,spindle organization	2039	226258	Y	0	9	9	9	9	9	9	0	0	0	0
O60264	SMARCA5	SMCA5_HUMAN SWI/SNF-related matrix-associated actin-dependent regulator of chromatin subfamily A member 5	8467	chromatin silencing complex,condensed chromosome,nucleolus,nucleoplasm,nucleus,NURF complex,RSF complex	ATP binding,ATPase activity,chromatin binding,DNA binding,helicase activity	ATP-dependent chromatin remodeling,CENP-A containing nucleosome assembly,chromatin remodeling,chromatin silencing at rDNA,DNA-templated transcription, initiation,double-strand break repair,gene expression,negative regulation of gene expression, epigenetic,nucleosome assembly,nucleosome positioning,regulation of gene expression, epigenetic,regulation of transcription from RNA polymerase II promoter	1052	121906	Y	38.5807	8.895	9.29	4.4475	4.645	17.79	18.58	2	2	4	4
O94776	MTA2	MTA2_HUMAN Metastasis-associated protein MTA2	9219	histone deacetylase complex,membrane,nuclear chromatin,nucleoplasm,NuRD complex,protein complex,transcription factor complex	chromatin binding,histone deacetylase activity,RNA polymerase II repressing transcription factor binding,RNA polymerase II transcription factor binding,sequence-specific DNA binding,sequence-specific DNA binding transcription factor activity,transcription factor binding transcription factor activity,transcription regulatory region DNA binding,zinc ion binding	ATP-dependent chromatin remodeling,chromatin assembly or disassembly,chromatin organization,DNA methylation,negative regulation of transcription from RNA polymerase II promoter,positive regulation of transcription from RNA polymerase II promoter	668	75023.3	Y	25.1503	8.89	5.71	8.89	5.71	8.89	5.71	0	0	0	0
O95239	KIF4A	KIF4A_HUMAN Chromosome-associated kinesin KIF4A	24137	chromosome,cytoplasm,cytosol,kinesin complex,membrane,midbody,nuclear matrix,nucleoplasm,spindle microtubule	ATP binding,ATP-dependent microtubule motor activity, plus-end-directed,ATPase activity,DNA binding,microtubule motor activity	anterograde axon cargo transport,antigen processing and presentation of exogenous peptide antigen via MHC class II,axon guidance,blood coagulation,metabolic process,microtubule-based movement,mitotic cytokinesis,mitotic spindle midzone assembly,organelle organization	1232	139881	Y	6.78516	8.89	10	8.89	10	8.89	10	0	0	0	0
E7EX29	YWHAZ	E7EX29_HUMAN 14-3-3 protein zeta/delta (Fragment)	-	-	-	-	246	28036.7	Y	21.0198	8.79	5.52727	8.79	9.12	8.79	9.12	0	1.65	0	0
O00299	CLIC1	CLIC1_HUMAN Chloride intracellular channel protein 1	1192	blood microparticle,brush border,chloride channel complex,cytoplasm,extracellular exosome,extracellular space,membrane,mitochondrion,nuclear envelope,nuclear membrane,nucleus,perinuclear region of cytoplasm,plasma membrane,vesicle	chloride channel activity,voltage-gated ion channel activity	chloride transmembrane transport,chloride transport,platelet aggregation,positive regulation of osteoblast differentiation,regulation of cell cycle,regulation of mitochondrial membrane potential,signal transduction	241	26922.8	Y	48.1953	8.73	3.375	8.73	13.5	8.73	13.5	0	4	0	1
P62136	PPP1CA	PP1A_HUMAN Serine/threonine-protein phosphatase PP1-alpha catalytic subunit	5499	cytoplasm,cytosol,dendritic spine,extracellular exosome,glycogen granule,MLL5-L complex,nucleolus,nucleoplasm,nucleus,perikaryon,plasma membrane,protein phosphatase type 1 complex,PTW/PP1 phosphatase complex	metal ion binding,phosphatase activity,protein serine/threonine phosphatase activity,ribonucleoprotein complex binding	branching morphogenesis of an epithelial tube,cell cycle,cell division,circadian regulation of gene expression,dephosphorylation,entrainment of circadian clock by photoperiod,glycogen metabolic process,lung development,negative regulation of transforming growth factor beta receptor signaling pathway,positive regulation of extrinsic apoptotic signaling pathway in absence of ligand,protein dephosph…	330	37512.2	Y	2.47436	8.58	8.22	8.58	8.22	8.58	8.22	0	0	0	0
Q6DEN2;Q14195-2	DPYSL3	Q6DEN2_HUMAN DPYSL3 protein;DPYL3_HUMAN Isoform LCRMP-4 of Dihydropyrimidinase-related protein 3	1809;1809	cytoplasm;cell body,cytosol,exocytic vesicle,extracellular space,filamentous actin,growth cone,lamellipodium	hydrolase activity, acting on carbon-nitrogen (but not peptide) bonds;chondroitin sulfate binding,hydrolase activity, acting on carbon-nitrogen (but not peptide) bonds,SH3 domain binding	actin filament bundle assembly,positive regulation of filopodium assembly,regulation of cell migration,regulation of neuron projection development,response to axon injury;actin crosslink formation,actin filament bundle assembly,axon guidance,cellular response to cytokine stimulus,negative regulation of cell migration,negative regulation of neuron projection development,positive regulation of filo…	684;684	73910.5083000003;73911.4496000003	Y	35.0806	8.39	4.48	8.39	4.48	8.39	4.48	1	0	0	0
Q59E99		Q59E99_HUMAN Thrombospondin 1 variant (Fragment)	-	-	-	-	1225	134849	Y	52.618	8.13	3.04	8.13	3.04	8.13	3.04	0	0	0	1
J3KRF5;Q00610	CLTC	J3KRF5_HUMAN Clathrin heavy chain 1 (Fragment);CLH1_HUMAN Clathrin heavy chain 1	1213	clathrin coat,clathrin coat of coated pit,clathrin coat of trans-Golgi network vesicle,clathrin complex,clathrin-coated endocytic vesicle membrane,clathrin-coated vesicle,cytoplasm,cytosol,extracellular exosome,focal adhesion,intracellular membrane-bounded organelle,melanosome,membrane,plasma membrane,protein complex,spindle,trans-Golgi network membrane,vesicle	clathrin light chain binding,double-stranded RNA binding,poly(A) RNA binding,protein kinase binding,structural molecule activity	intracellular protein transport,vesicle-mediated transport;antigen processing and presentation of exogenous peptide antigen via MHC class II,intracellular protein transport,membrane organization,mitotic nuclear division,negative regulation of hyaluronan biosynthetic process,negative regulation of protein localization to plasma membrane,osteoblast differentiation,post-Golgi vesicle-mediated transp…	131;1675	15489.8863;191615.143000002	Y	49.8828	8.10059	3.2381	6.8855	2.83333	137.71	136	17	42	20	48
Q96JJ7	TMX3	TMX3_HUMAN Protein disulfide-isomerase TMX3	54495	cell surface,endoplasmic reticulum,endoplasmic reticulum membrane,integral component of membrane	protein disulfide isomerase activity	cell redox homeostasis,protein folding,response to endoplasmic reticulum stress	454	51872.1	Y	26.8782	8.05	5.01	8.05	5.01	8.05	5.01	0	0	0	0
O14818	PSMA7	PSA7_HUMAN Proteasome subunit alpha type-7	5688	cytoplasm,cytosol,extracellular exosome,nucleoplasm,nucleus,proteasome complex,proteasome core complex,proteasome core complex, alpha-subunit complex	endopeptidase activity,identical protein binding,threonine-type endopeptidase activity	anaphase-promoting complex-dependent proteasomal ubiquitin-dependent protein catabolic process,antigen processing and presentation of exogenous peptide antigen via MHC class I,antigen processing and presentation of exogenous peptide antigen via MHC class I, TAP-dependent,antigen processing and presentation of peptide antigen via MHC class I,apoptotic process,cellular nitrogen compound metabolic p…	248	27886.9	Y	52.4864	8	3	8	3	8	3	0	0	0	0
O15357	INPPL1	SHIP2_HUMAN Phosphatidylinositol 3,4,5-trisphosphate 5-phosphatase 2	3636	cytoplasm,cytoskeleton,cytosol,filopodium,Golgi apparatus,lamellipodium,plasma membrane	hydrolase activity,SH2 domain binding	actin filament organization,cell adhesion,endochondral ossification,endocytosis,glucose metabolic process,immune system process,inositol phosphate metabolic process,negative regulation of cell proliferation,negative regulation of gene expression,phosphatidylinositol biosynthetic process,phosphatidylinositol dephosphorylation,phospholipid metabolic process,post-embryonic development,response to in…	1258	138599	Y	52.4864	8	3	8	3	8	3	0	0	0	0
O75146	HIP1R	HIP1R_HUMAN Huntingtin-interacting protein 1-related protein	9026	clathrin-coated vesicle,clathrin-coated vesicle membrane,coated pit,cytoplasm,cytoskeleton,intracellular membrane-bounded organelle,perinuclear region of cytoplasm	phosphatidylinositol binding	apoptotic process,clathrin-mediated endocytosis,receptor-mediated endocytosis	1068	119389	Y	52.4864	8	3	8	3	8	3	0	0	0	1
Q14669-3	TRIP12	TRIPC_HUMAN Isoform 3 of E3 ubiquitin-protein ligase TRIP12	9320	cytoplasm,nucleoplasm,nucleus	ligase activity,thyroid hormone receptor binding,ubiquitin-protein transferase activity	cellular response to DNA damage stimulus,DNA repair,embryo development,negative regulation of double-strand break repair,negative regulation of histone H2A K63-linked ubiquitination,protein ubiquitination involved in ubiquitin-dependent protein catabolic process	2040	225521	Y	52.4864	8	3	8	3	8	3	0	0	0	0
O00154	ACOT7	BACH_HUMAN Cytosolic acyl coenzyme A thioester hydrolase	11332	cell body,cytoplasm,cytosol,extracellular exosome,mitochondrion,neuron projection,nucleoplasm	carboxylic ester hydrolase activity,fatty-acyl-CoA binding,long-chain fatty acyl-CoA binding,palmitoyl-CoA hydrolase activity,protein homodimerization activity	coenzyme A biosynthetic process,fatty acid catabolic process,long-chain fatty-acyl-CoA catabolic process,medium-chain fatty acid biosynthetic process,medium-chain fatty-acyl-CoA catabolic process,palmitic acid biosynthetic process	380	41796.2	Y	50.1818	8	4.33333	16	13	16	13	2	3	1	1
O15294	OGT	OGT1_HUMAN UDP-N-acetylglucosamine--peptide N-acetylglucosaminyltransferase 110 kDa subunit	8473	cytoplasm,cytosol,histone acetyltransferase complex,microtubule organizing center,mitochondrion,MLL5-L complex,nucleoplasm,nucleus,plasma membrane	acetylglucosaminyltransferase activity,enzyme activator activity,phosphatidylinositol-3,4,5-trisphosphate binding,protein N-acetylglucosaminyltransferase activity,protein O-GlcNAc transferase activity	apoptotic process,cellular response to retinoic acid,chromatin organization,circadian regulation of gene expression,histone H3-K4 trimethylation,histone H4-K16 acetylation,histone H4-K5 acetylation,histone H4-K8 acetylation,negative regulation of protein ubiquitination,phosphatidylinositol-mediated signaling,positive regulation of catalytic activity,positive regulation of granulocyte differentiat…	1046	116925	Y	45.2347	8	5	8	2.5	8	5		1		2
Q9NYL2;Q9NYL2-2	MLTK	MLTK_HUMAN Mitogen-activated protein kinase kinase kinase MLT;MLTK_HUMAN Isoform 2 of Mitogen-activated protein kinase kinase kinase MLT	51776;51776	cytoplasm,nucleus;cytoplasm,nucleus	ATP binding,magnesium ion binding,MAP kinase kinase kinase activity,poly(A) RNA binding,protein serine/threonine kinase activity;ATP binding,magnesium ion binding,MAP kinase kinase kinase activity,poly(A) RNA binding,protein serine/threonine kinase activity	activation of JUN kinase activity,activation of MAPKK activity,cell cycle arrest,cell cycle checkpoint,cell death,cell differentiation,cell proliferation,cytoskeleton organization,DNA damage checkpoint,intracellular signal transduction,positive regulation of apoptotic process,protein phosphorylation,response to radiation,response to stress;activation of JUN kinase activity,activation of MAPKK act…	800;455	91155.2445000004;51582.6449000002	Y	45.1839	8	3.5	8	3.5	8	3.5	0	0	0	1
A8K7B7	PPP2R1A	A8K7B7_HUMAN Protein phosphatase 2 (Formerly 2A), regulatory subunit A (PR 65), alpha isoform	5518	cytosol,protein phosphatase type 2A complex	protein serine/threonine phosphatase activity	peptidyl-serine dephosphorylation,positive regulation of extrinsic apoptotic signaling pathway in absence of ligand	589	65308.8	Y	38.49	8	4	8	4	8	4	0	0	0	0
P46939	UTRN	UTRO_HUMAN Utrophin	7402	cell junction,cytoplasm,cytoskeleton,dystrophin-associated glycoprotein complex,extracellular exosome,filopodium,filopodium membrane,membrane,membrane raft,myofibril,neuromuscular junction,nucleoplasm,plasma membrane,postsynaptic membrane,protein complex,sarcolemma	actin binding,integrin binding,protein kinase binding,vinculin binding,zinc ion binding	aging,muscle cell differentiation,muscle contraction,muscle organ development,neuron projection morphogenesis,positive regulation of cell-matrix adhesion,positive regulation of neuron projection development,regulation of cellular response to growth factor stimulus,regulation of sodium ion transmembrane transporter activity	3433	394467	Y	38.49	8	4	8	4	8	4	0	0	0	0
Q92542	NCSTN	NICA_HUMAN Nicastrin	23385	endoplasmic reticulum,extracellular exosome,focal adhesion,Golgi apparatus,integral component of membrane,integral component of plasma membrane,lysosomal membrane,melanosome,membrane,plasma membrane	endopeptidase activity	amyloid precursor protein catabolic process,apoptotic signaling pathway,axon guidance,beta-amyloid metabolic process,ephrin receptor signaling pathway,epithelial cell proliferation,extracellular matrix disassembly,extracellular matrix organization,membrane protein ectodomain proteolysis,membrane protein intracellular domain proteolysis,myeloid cell homeostasis,neurotrophin TRK receptor signaling …	709	78411.1	Y	38.49	8	4	8	4	8	4	0	0	0	0
Q96S66	CLCC1	CLCC1_HUMAN Chloride channel CLIC-like protein 1	23155	chloride channel complex,endoplasmic reticulum,Golgi apparatus,intracellular membrane-bounded organelle,membrane,nucleus	chloride channel activity	-	551	62022.7	Y	38.49	8	4	8	4	8	4	0	0	0	0
P21399	ACO1	ACOC_HUMAN Cytoplasmic aconitate hydratase	48	cytoplasm,cytosol,endoplasmic reticulum,extracellular exosome,Golgi apparatus,mitochondrion	4 iron, 4 sulfur cluster binding,aconitate hydratase activity,iron-responsive element binding,metal ion binding,RNA binding	cellular iron ion homeostasis,citrate metabolic process,intestinal absorption,post-embryonic development,regulation of translation,response to iron(II) ion,tricarboxylic acid cycle	889	98399.1	Y	38.2494	8	4.66667	8	3.5	8	14	0	3	0	4
A8K6Q8		A8K6Q8_HUMAN cDNA FLJ75881, highly similar to Homo sapiens transferrin receptor (p90, CD71) (TFRC), mRNA	7037	plasma membrane	transferrin receptor activity	cellular iron ion homeostasis,transferrin transport	760	84873.5	Y	37.8065	8	3	8	6	8	6	1	2	0	0
Q53GL6	RALY	Q53GL6_HUMAN RNA binding protein (Autoantigenic, hnRNP-associated with lethal yellow) long isoform variant (Fragment)	22913	-	nucleic acid binding,nucleotide binding	-	307	32550.3	Y	37.8065	8	6	8	3	8	6	1	1	1	2
J3QT22	PPME1	J3QT22_HUMAN Protein phosphatase methylesterase 1	-	-	-	-	400	43870.4	Y	32.2415	8	7	8	3.5	8	7	1	1	1	2
Q9Y2A7-2	NCKAP1	NCKP1_HUMAN Isoform 2 of Nck-associated protein 1	10787	cytosol,extracellular exosome,focal adhesion,integral component of membrane,lamellipodium membrane,SCAR complex	protein complex binding	apical protein localization,apoptotic process,basal protein localization,cell migration involved in gastrulation,central nervous system development,embryonic body morphogenesis,embryonic foregut morphogenesis,embryonic heart tube development,endoderm development,establishment or maintenance of actin cytoskeleton polarity,Fc-gamma receptor signaling pathway involved in phagocytosis,in utero embryo…	1134	129517	Y	32.1857	8	4.75	6	3.8	24	19	3	4	4	5
P46459	NSF	NSF_HUMAN Vesicle-fusing ATPase	4905	cytoplasm,cytosol,dendritic shaft,extracellular exosome,Golgi stack,lysosomal membrane,plasma membrane,postsynaptic density	ATP binding,ATPase activity,ATPase activity, coupled,metal ion binding,PDZ domain binding,protein complex binding,protein kinase binding,Rab GTPase binding,syntaxin-1 binding	ATP metabolic process,exocytosis,Golgi to plasma membrane protein transport,Golgi vesicle docking,intra-Golgi vesicle-mediated transport,intracellular protein transport,plasma membrane fusion,positive regulation of protein catabolic process,positive regulation of receptor recycling,potassium ion transport,regulation of exocytosis,synaptic transmission,vesicle-mediated transport	744	82594.6	Y	29.6072	8	12	8	6	8	12	0	1	0	2
P14866	HNRNPL	HNRPL_HUMAN Heterogeneous nuclear ribonucleoprotein L	3191	cytoplasm,extracellular exosome,membrane,nucleoplasm,nucleus,ribonucleoprotein complex	nucleotide binding,poly(A) RNA binding,RNA binding,transcription regulatory region DNA binding	gene expression,mRNA splicing, via spliceosome,RNA processing,RNA splicing	589	64133	Y	28.5714	8	4	8	8	8	8	0	2	1	0
P35606	COPB2	COPB2_HUMAN Coatomer subunit beta'	9276	COPI vesicle coat,cytosol	structural molecule activity	COPI coating of Golgi vesicle,intra-Golgi vesicle-mediated transport,intracellular protein transport,membrane organization,retrograde vesicle-mediated transport, Golgi to ER	906	102487	Y	27.6923	8	11	8	5.5	8	11	0	1	0	2
A8K7T4		A8K7T4_HUMAN cDNA FLJ75774, highly similar to Homo sapiens lectin, mannose-binding 2 (LMAN2), mRNA	-	membrane	carbohydrate binding	-	356	40242.8	Y	26.6469	8	5	8	5	8	5	0	0	0	0
B4DRM3		B4DRM3_HUMAN cDNA FLJ54492, highly similar to Eukaryotic translation initiation factor 4B	1975	-	nucleotide binding,translation initiation factor activity	-	616	69725.8	Y	26.6469	8	5	8	5	8	5	0	0	0	0
P36915	GNL1	GNL1_HUMAN Guanine nucleotide-binding protein-like 1	2794	extracellular space,nucleus	GTP binding,GTPase activity,structural molecule activity	cellular response to DNA damage stimulus,metabolic process,ribosome biogenesis,signal transduction,T cell mediated immunity	607	68661	Y	26.6469	8	5	8	5	8	5	0	0	0	0
Q86X51	CXorf67	CX067_HUMAN Uncharacterized protein CXorf67	340602	nucleoplasm	-	-	503	51894.2	Y	26.6469	8	5	8	5	8	5	0	1	1	1
Q92925	SMARCD2	SMRD2_HUMAN SWI/SNF-related matrix-associated actin-dependent regulator of chromatin subfamily D member 2	6603	nuclear chromatin,nucleus,protein complex,SWI/SNF complex	transcription coactivator activity	ATP-dependent chromatin remodeling,chromatin remodeling,nucleosome disassembly,regulation of transcription from RNA polymerase II promoter,transcription, DNA-templated	531	58921.1	Y	26.6469	8	5	8	5	8	5	0	0	0	1
P45974	USP5	UBP5_HUMAN Ubiquitin carboxyl-terminal hydrolase 5	8078	lysosome	cysteine-type endopeptidase activity,omega peptidase activity,ubiquitin-specific protease activity,zinc ion binding	positive regulation of proteasomal ubiquitin-dependent protein catabolic process,protein K48-linked deubiquitination,ubiquitin-dependent protein catabolic process	858	95786.6	Y	16.4957	8	6	8	6	8	6	0	1	0	0
P61812-2	TGFB2	TGFB2_HUMAN Isoform B of Transforming growth factor beta-2	7042	axon,endosome,extracellular matrix,extracellular region,extracellular space,neuronal cell body,platelet alpha granule lumen	beta-amyloid binding,cytokine activity,protein heterodimerization activity,protein homodimerization activity,receptor binding,receptor signaling protein serine/threonine kinase activity,transforming growth factor beta receptor binding,type II transforming growth factor beta receptor binding,type III transforming growth factor beta receptor binding	activation of protein kinase activity,angiogenesis,axon guidance,blood coagulation,blood vessel remodeling,cardiac epithelial to mesenchymal transition,cardiac muscle cell proliferation,cardioblast differentiation,cartilage condensation,catagen,cell cycle arrest,cell death,cell growth,cell migration,cell morphogenesis,cell proliferation,cell-cell junction organization,cell-cell signaling,collagen…	442	50573.2	Y	16.4957	8	6	8	6	8	6	0	0	0	0
Q14344	GNA13	GNA13_HUMAN Guanine nucleotide-binding protein subunit alpha-13	10672	brush border membrane,extracellular exosome,focal adhesion,heterotrimeric G-protein complex,melanosome,membrane,nucleus,plasma membrane	D5 dopamine receptor binding,G-protein beta/gamma-subunit complex binding,GTP binding,GTPase activity,metal ion binding,signal transducer activity,type 1 angiotensin receptor binding	activation of phospholipase D activity,adenylate cyclase-activating G-protein coupled receptor signaling pathway,blood coagulation,cell differentiation,in utero embryonic development,metabolic process,movement of cell or subcellular component,patterning of blood vessels,platelet activation,positive regulation of cytosolic calcium ion concentration,regulation of cell migration,regulation of cell s…	377	44049.7	Y	16.4957	8	6	8	6	8	6	0	0	0	0
Q92791	LEPREL4	SC65_HUMAN Synaptonemal complex protein SC65	10609	condensed nuclear chromosome,nucleolus,synaptonemal complex	-	synaptonemal complex assembly	437	50381.5	Y	16.4957	8	6	8	6	8	6	0	0	0	0
Q9Y5B9	SUPT16H	SP16H_HUMAN FACT complex subunit SPT16	11198	chromosome,nucleoplasm,nucleus	poly(A) RNA binding	DNA repair,DNA replication,gene expression,nucleosome disassembly,positive regulation of DNA-templated transcription, elongation,positive regulation of viral transcription,transcription elongation from RNA polymerase II promoter,transcription from RNA polymerase II promoter,viral process	1047	119914	Y	16.4957	8	6	8	6	8	6	0	0	1	1
Q9NQW6	ANLN	ANLN_HUMAN Actin-binding protein anillin	54443	actin cytoskeleton,actomyosin contractile ring,intracellular membrane-bounded organelle,nucleoplasm	actin binding	glomerular visceral epithelial cell migration,hematopoietic progenitor cell differentiation,mitotic cytokinesis,mitotic nuclear division,regulation of exit from mitosis,septin ring assembly	1124	124199	Y	12.83	8	10	8	10	8	10	0	0	0	0
Q53FK2		Q53FK2_HUMAN Stress 70 protein chaperone, microsome-associated, 60kDa variant (Fragment)	-	-	ATP binding	-	471	51867.5	Y	7.698	8	7	8	7	8	7	0	0	0	0
Q9NT68	TENM2	TEN2_HUMAN Teneurin-2	-	cell junction,cell-cell junction,dendrite,dendritic spine,endoplasmic reticulum,filopodium,Golgi apparatus,growth cone,integral component of plasma membrane,neuron projection,nucleus,plasma membrane,PML body,postsynaptic membrane,synapse	cell adhesion molecule binding,protein heterodimerization activity,protein homodimerization activity,receptor binding	axon guidance,calcium-mediated signaling using intracellular calcium source,heterophilic cell-cell adhesion via plasma membrane cell adhesion molecules,negative regulation of transcription from RNA polymerase II promoter,positive regulation of filopodium assembly,self proteolysis,signal transduction,single organismal cell-cell adhesion,transcription, DNA-templated	2774	307788	Y	7.698	8	7	8	7	8	7	0	0	0	0
D3DVA5	ARHGEF2	D3DVA5_HUMAN Rho/rac guanine nucleotide exchange factor (GEF) 2, isoform CRA_a	-	-	metal ion binding,Rho guanyl-nucleotide exchange factor activity	intracellular signal transduction	1030	116000	Y	6.79236	8	9	8	9	8	9	0	0	0	0
B4DRS6		B4DRS6_HUMAN cDNA FLJ58980, highly similar to Sideroflexin-3	-	integral component of membrane,mitochondrial membrane	ion transmembrane transporter activity	-	329	36350.2	Y	0.653193	8	7.91	8	7.91	8	7.91	0	0	1	0
P08240;Q6IAX9	SRPR	SRPR_HUMAN Signal recognition particle receptor subunit alpha;Q6IAX9_HUMAN SRPR protein	6734	endoplasmic reticulum,endoplasmic reticulum membrane,extracellular exosome,integral component of membrane,membrane,signal recognition particle receptor complex;signal recognition particle receptor complex	GTP binding,GTPase activity,poly(A) RNA binding,signal recognition particle binding;GTP binding,GTPase activity,signal recognition particle binding	cellular protein metabolic process,cotranslational protein targeting to membrane,endoplasmic reticulum unfolded protein response,gene expression,IRE1-mediated unfolded protein response,SRP-dependent cotranslational protein targeting to membrane,translation;SRP-dependent cotranslational protein targeting to membrane	638;638	69811.3618000003;69894.4303000003	Y	0	8	8	8	8	8	8	0	0	0	0
Q13813-2	SPTAN1	SPTN1_HUMAN Isoform 2 of Spectrin alpha chain, non-erythrocytic 1	6709	cuticular plate,cytosol,extracellular exosome,fascia adherens,intracellular membrane-bounded organelle,lateral plasma membrane,membrane,microtubule cytoskeleton,spectrin,vesicle,Z disc	actin binding,calcium ion binding,structural constituent of cytoskeleton	actin filament capping,apoptotic process,axon guidance,cellular component disassembly involved in execution phase of apoptosis,programmed cell death	2477	285095	Y	0	8	8	8	8	8	8	0	0	0	0
Q9BQ39	DDX50	DDX50_HUMAN ATP-dependent RNA helicase DDX50	79009	cytoplasm,membrane,nucleolus,plasma membrane	ATP binding,ATP-dependent RNA helicase activity,poly(A) RNA binding	RNA secondary structure unwinding	737	82565.2	Y	46.9449	7.94	3.35	7.94	3.35	7.94	3.35	1	0	1	0
P10586	PTPRF	PTPRF_HUMAN Receptor-type tyrosine-protein phosphatase F	5792	extracellular exosome,integral component of plasma membrane	heparin binding,protein tyrosine phosphatase activity,transmembrane receptor protein tyrosine phosphatase activity	cell adhesion,cell migration,negative regulation of receptor binding,peptidyl-tyrosine dephosphorylation,transmembrane receptor protein tyrosine phosphatase signaling pathway	1907	212879	Y	15.64	7.88	6	7.88	6	7.88	6	0	0	0	1
J3QRU1	YES1	J3QRU1_HUMAN Tyrosine-protein kinase Yes	-	cytoplasm,plasma membrane	ATP binding,non-membrane spanning protein tyrosine kinase activity	-	548	61387.2	Y	6.82887	7.88	7	7.88	7	7.88	7	0	0	0	0
P49327	FASN	FAS_HUMAN Fatty acid synthase	2194	cytoplasm,cytosol,extracellular exosome,glycogen granule,Golgi apparatus,melanosome,membrane,mitochondrion,plasma membrane	3-hydroxyoctanoyl-[acyl-carrier-protein] dehydratase activity,3-hydroxypalmitoyl-[acyl-carrier-protein] dehydratase activity,3-oxoacyl-[acyl-carrier-protein] reductase (NADPH) activity,3-oxoacyl-[acyl-carrier-protein] synthase activity,[acyl-carrier-protein] S-acetyltransferase activity,[acyl-carrier-protein] S-malonyltransferase activity,drug binding,enoyl-[acyl-carrier-protein] reductase (NADPH…	acetyl-CoA metabolic process,cellular lipid metabolic process,cellular response to interleukin-4,energy reserve metabolic process,fatty acid biosynthetic process,fatty acid metabolic process,long-chain fatty-acyl-CoA biosynthetic process,osteoblast differentiation,pantothenate metabolic process,positive regulation of cellular metabolic process,small molecule metabolic process,triglyceride biosynt…	2511	273427	Y	51.0217	7.72727	2.62069	8.5	3.8	85	76	11	29	10	20
P10809	HSPD1	CH60_HUMAN 60 kDa heat shock protein, mitochondrial	3329	cell surface,coated pit,coated vesicle,cytoplasm,cytosol,early endosome,extracellular exosome,extracellular space,lipopolysaccharide receptor complex,membrane,mitochondrial inner membrane,mitochondrial matrix,mitochondrion,plasma membrane,protein complex,secretory granule	ATP binding,ATPase activity,chaperone binding,DNA replication origin binding,double-stranded RNA binding,lipopolysaccharide binding,p53 binding,poly(A) RNA binding,single-stranded DNA binding,ubiquitin protein ligase binding,unfolded protein binding	'de novo' protein folding,activation of cysteine-type endopeptidase activity involved in apoptotic process,B cell activation,B cell cytokine production,B cell proliferation,chaperone-mediated protein complex assembly,isotype switching to IgG isotypes,MyD88-dependent toll-like receptor signaling pathway,negative regulation of apoptotic process,positive regulation of apoptotic process,positive regu…	573	61054.8	Y	40.3139	7.6	3.0625	7.6	4.45455	38	49	5	16	5	11
Q59G75		Q59G75_HUMAN Isoleucyl-tRNA synthetase, cytoplasmic variant (Fragment)	-	cytoplasm,nucleoplasm	aminoacyl-tRNA editing activity,ATP binding,isoleucine-tRNA ligase activity	isoleucyl-tRNA aminoacylation	1279	146345	Y	28.0621	7.6	4.4	7.6	4.88889	38	44	5	10	5	9
P19784	CSNK2A2	CSK22_HUMAN Casein kinase II subunit alpha'	1459	cytosol,nucleus	ATP binding,protein N-terminus binding,protein serine/threonine kinase activity	apoptotic process,axon guidance,mitotic cell cycle,mitotic spindle checkpoint,regulation of transcription, DNA-templated,transcription, DNA-templated,Wnt signaling pathway	350	41213.3	Y	49.9861	7.58	3	7.58	3	7.58	3	1	0	0	0
P31947	SFN	1433S_HUMAN 14-3-3 protein sigma	2810	cytoplasm,cytoplasmic vesicle membrane,cytosol,extracellular exosome,extracellular space,nucleus	protein kinase C inhibitor activity	apoptotic process,establishment of skin barrier,gene expression,intrinsic apoptotic signaling pathway,intrinsic apoptotic signaling pathway in response to DNA damage,keratinization,keratinocyte development,membrane organization,negative regulation of cysteine-type endopeptidase activity involved in apoptotic process,negative regulation of keratinocyte proliferation,negative regulation of protein …	248	27774.1	Y	21.6608	7.52	5.67857	5.01333	7.95	7.52	7.95	0	1.4	1.5	0
Q9BPX3	NCAPG	CND3_HUMAN Condensin complex subunit 3	64151	actin cytoskeleton,centrosome,condensin complex,cytoplasm,cytosol,membrane,nucleus	-	cell division,mitotic cell cycle,mitotic chromosome condensation	1015	114334	Y	66.8612	7.5	3.33333	15	5	15	10	2	3	0	2
B7ZM99	MTHFD1L	B7ZM99_HUMAN MTHFD1L protein	25902	-	ATP binding,formate-tetrahydrofolate ligase activity,methylenetetrahydrofolate dehydrogenase (NADP+) activity	folic acid-containing compound biosynthetic process	979	105889	Y	48.6751	7.5	16	15	5.33333	15	16	2	1	1	3
P84098	RPL19	RL19_HUMAN 60S ribosomal protein L19	6143	cytoplasm,cytosol,cytosolic large ribosomal subunit,focal adhesion,membrane,nucleolus	poly(A) RNA binding,RNA binding,structural constituent of ribosome	cellular protein metabolic process,gene expression,nuclear-transcribed mRNA catabolic process, nonsense-mediated decay,SRP-dependent cotranslational protein targeting to membrane,translation,translational elongation,translational initiation,translational termination,viral life cycle,viral process,viral transcription	196	23466	Y	42.3061	7.5	4	7.5	12	15	12	2	3	2	1
D6W4Z6	hCG_23833	D6W4Z6_HUMAN HCG23833, isoform CRA_b	-	-	oxidoreductase activity	deoxyribonucleoside diphosphate metabolic process	449	51077.2	Y	4.6188	7.2	7.8	7.2	7.8	7.2	7.8	0	0	0	1
P53621;P53621-2	COPA	COPA_HUMAN Coatomer subunit alpha;COPA_HUMAN Isoform 2 of Coatomer subunit alpha	1314;1314	COPI vesicle coat,cytoplasm,cytosol,extracellular exosome,extracellular space,membrane;COPI vesicle coat,cytoplasm,cytosol,extracellular exosome,extracellular space,membrane	structural molecule activity;structural molecule activity	COPI coating of Golgi vesicle,intracellular protein transport,membrane organization,pancreatic juice secretion,retrograde vesicle-mediated transport, Golgi to ER;COPI coating of Golgi vesicle,intracellular protein transport,membrane organization,pancreatic juice secretion,retrograde vesicle-mediated transport, Golgi to ER	1224;1233	138346.1211;139324.2583	Y	38.2622	7.16667	4.25	7.16667	3.09091	43	34	6	8	6	11
P07196	NEFL	NFL_HUMAN Neurofilament light polypeptide	4747	axon,cytoplasm,cytosol,growth cone,neurofilament	identical protein binding,protein binding, bridging,protein C-terminus binding,structural constituent of cytoskeleton	anterograde axon cargo transport,axon transport of mitochondrion,intermediate filament organization,locomotion,microtubule cytoskeleton organization,negative regulation of neuron apoptotic process,neurofilament bundle assembly,neuromuscular process controlling balance,neuron projection morphogenesis,peripheral nervous system axon regeneration,positive regulation of axonogenesis,protein polymeriza…	543	61516.7	Y	31.3829	7.09	4.08	7.09	4.0396	7.09	4.08	0	0	0	1.01
P06753-2	TPM3	TPM3_HUMAN Isoform 2 of Tropomyosin alpha-3 chain	7170	cytoskeleton,cytosol,extracellular exosome,muscle thin filament tropomyosin,stress fiber	-	movement of cell or subcellular component,muscle contraction,muscle filament sliding	248	29032.7	Y	31.284	7.06	4.05	7.06	4.05	7.06	4.05	0	0	0	0
P26640;B0V043	VARS	SYVC_HUMAN Valine--tRNA ligase;B0V043_HUMAN Valine--tRNA ligase	7407	cytosol,mitochondrion	aminoacyl-tRNA editing activity,ATP binding,valine-tRNA ligase activity	gene expression,tRNA aminoacylation for protein translation,valyl-tRNA aminoacylation	1264;1264	140476.3169;140466.2784	Y	60.8465	7	3.71429	14	5.2	28	26	4	7	2	5
E9PAL9	NT5DC2	E9PAL9_HUMAN 5'-nucleotidase domain-containing protein 2	-	-	-	-	557	64144.8	Y	46.188	7	3	7	3	7	3	0	1	0	0
P63151-2	PPP2R2A	2ABA_HUMAN Isoform 2 of Serine/threonine-protein phosphatase 2A 55 kDa regulatory subunit B alpha isoform	5520	cytosol,nucleoplasm,protein phosphatase type 2A complex	protein phosphatase type 2A regulator activity,protein serine/threonine phosphatase activity	G2/M transition of mitotic cell cycle,gene expression,mitotic cell cycle,mitotic nuclear envelope reassembly,nuclear-transcribed mRNA catabolic process, nonsense-mediated decay,protein dephosphorylation,regulation of protein phosphatase type 2A activity,response to morphine,signal transduction	457	52999.8	Y	46.188	7	3	7	3	7	3	0	0	0	0
Q14696	MESDC2	MESD_HUMAN LDLR chaperone MESD	23184	endoplasmic reticulum,plasma membrane	-	mesoderm development,protein folding,protein localization to cell surface,Wnt signaling pathway	234	26076.7	Y	46.188	7	3	7	3	7	3	0	0	0	0
Q5SRE5	NUP188	NU188_HUMAN Nucleoporin NUP188 homolog	23511	membrane,nuclear envelope,nuclear pore	-	carbohydrate metabolic process,cellular protein metabolic process,cellular response to heat,cytokine-mediated signaling pathway,gene expression,glucose transport,hexose transport,mitotic cell cycle,mitotic nuclear envelope disassembly,mRNA transport,post-translational protein modification,protein sumoylation,protein transport,regulation of cellular response to heat,regulation of glucose transport…	1749	196044	Y	46.188	7	3	7	3	7	3	0	0	0	0
B2RBE5		B2RBE5_HUMAN cDNA, FLJ95468, highly similar to Homo sapiens transcriptional coactivator tubedown-100 (TBDN100),transcript variant 1, mRNA	-	-	-	-	866	101301	Y	39.7396	7	5	7	2.5	7	5		1		2
O75436	VPS26A	VP26A_HUMAN Vacuolar protein sorting-associated protein 26A	9559	cytosol,early endosome,endosome,endosome membrane,extracellular exosome,intracellular membrane-bounded organelle,retromer complex,tubular endosome,vesicle	protein transporter activity	intracellular protein transport,retrograde transport, endosome to Golgi,retrograde transport, endosome to plasma membrane	327	38170	Y	39.7396	7	5	7	2.5	7	5				2
M0QXB5	ETHE1	M0QXB5_HUMAN Protein ETHE1, mitochondrial	-	mitochondrion,nucleoplasm	-	-	260	28444.5	Y	32.9212	7	3	7	6	7	6	0	2	1	0
Q96CS3	FAF2	FAF2_HUMAN FAS-associated factor 2	23197	Cdc48p-Npl4p-Ufd1p AAA ATPase complex,endoplasmic reticulum,intracellular membrane-bounded organelle,lipid particle	lipase binding,lipase inhibitor activity,ubiquitin binding,ubiquitin protein ligase binding	lipid particle organization,negative regulation of catalytic activity,response to unfolded protein	445	52623.6	Y	32.9212	7	3	7	6	7	6	0	2	0	1
Q13131-2	PRKAA1	AAPK1_HUMAN Isoform 2 of 5'-AMP-activated protein kinase catalytic subunit alpha-1	5562	AMP-activated protein kinase complex,apical plasma membrane,cytoplasm,cytosol,intracellular,nucleoplasm,nucleus	[acetyl-CoA carboxylase] kinase activity,[hydroxymethylglutaryl-CoA reductase (NADPH)] kinase activity,AMP-activated protein kinase activity,ATP binding,cAMP-dependent protein kinase activity,chromatin binding,histone serine kinase activity,metal ion binding,protein kinase activity,tau-protein kinase activity	activation of MAPK activity,autophagy,cell cycle arrest,cellular response to ethanol,cellular response to glucose starvation,cellular response to hydrogen peroxide,cellular response to hypoxia,cellular response to nutrient levels,cholesterol biosynthetic process,cold acclimation,fatty acid biosynthetic process,fatty acid homeostasis,fatty acid oxidation,gene expression,glucose homeostasis,glucose…	574	65523.1	Y	32.9212	7	6	7	3	7	6	1	0	1	2
E7EMK3	FLOT2	E7EMK3_HUMAN Flotillin-2	-	-	-	-	483	53137.6	Y	32.2415	7	8	3.5	8	7	8	0	1	2	0
P27694	RPA1	RFA1_HUMAN Replication protein A 70 kDa DNA-binding subunit	6117	DNA replication factor A complex,lateral element,male germ cell nucleus,nucleoplasm,nucleus,PML body	chromatin binding,damaged DNA binding,metal ion binding,single-stranded DNA binding	base-excision repair,cell cycle checkpoint,cellular protein metabolic process,cellular response to heat,DNA damage response, detection of DNA damage,DNA recombinase assembly,DNA recombination,DNA repair,DNA replication,DNA strand elongation involved in DNA replication,DNA-dependent DNA replication,double-strand break repair,double-strand break repair via homologous recombination,error-free transl…	616	68138.4	Y	31.4918	7	4	7	4	7	4	0	0	0	0
P31153	MAT2A	METK2_HUMAN S-adenosylmethionine synthase isoform type-2	4144	cytosol,methionine adenosyltransferase complex	ATP binding,metal ion binding,methionine adenosyltransferase activity	methylation,one-carbon metabolic process,S-adenosylmethionine biosynthetic process,small molecule metabolic process,xenobiotic metabolic process	395	43660.8	Y	31.4918	7	4	7	4	7	4	1	1	0	0
Q59EL4		Q59EL4_HUMAN PRPF4 protein variant (Fragment)	-	nucleoplasm	-	RNA splicing	537	60022.2	Y	31.4918	7	4	7	4	7	4	0	0	0	0
Q8TCG1	KIAA1524	CIP2A_HUMAN Protein CIP2A	57650	cytoplasm,integral component of membrane,plasma membrane	-	positive regulation of neural precursor cell proliferation,spermatogenesis	905	102185	Y	31.4918	7	4	7	4	7	4	0	0	0	0
Q96DZ1	ERLEC1	ERLEC_HUMAN Endoplasmic reticulum lectin 1	27248	endoplasmic reticulum lumen,endoplasmic reticulum quality control compartment	glycoprotein binding	ER-associated ubiquitin-dependent protein catabolic process	483	54858.4	Y	31.4918	7	4	7	4	7	4	0	0	0	0
Q9NTI5	PDS5B	PDS5B_HUMAN Sister chromatid cohesion protein PDS5 homolog B	23047	chromatin,chromosome,chromosome, centromeric region,cytosol,nucleoplasm,nucleus	ATP binding,DNA binding	cell division,cell proliferation,mitotic cell cycle,mitotic sister chromatid cohesion,negative regulation of cell proliferation,regulation of cell proliferation	1447	164668	Y	31.4918	7	4	7	4	7	4	0	0	0	0
D3DVC4	NES	D3DVC4_HUMAN Nestin, isoform CRA_c	-	intermediate filament	structural molecule activity	-	1621	177427	Y	30.3869	7	12	7	12	7	12	0	0	1	0
P12429	ANXA3	ANXA3_HUMAN Annexin A3	306	cytoplasm,extracellular exosome,membrane,phagocytic vesicle membrane,plasma membrane,specific granule	calcium ion binding,calcium-dependent phospholipid binding,calcium-dependent protein binding,phospholipase A2 inhibitor activity	defense response to bacterium,neutrophil degranulation,phagocytosis,positive regulation of angiogenesis,positive regulation of endothelial cell migration,positive regulation of sequence-specific DNA binding transcription factor activity	323	36375.3	Y	30.3869	7	12	7	12	7	12	0	1	0	0
Q53GW1		Q53GW1_HUMAN Vesicle transport-related protein isoform a variant (Fragment)	-	-	-	vesicle docking involved in exocytosis	642	72308	Y	30.3869	7	12	7	12	7	12	0	1	0	1
Q14694-2	USP10	UBP10_HUMAN Isoform 2 of Ubiquitin carboxyl-terminal hydrolase 10	9100	cytoplasm,early endosome,nucleoplasm,nucleus	cysteine-type endopeptidase activity,ion channel binding,p53 binding,poly(A) RNA binding,ubiquitin-specific protease activity	autophagy,DNA damage response, signal transduction by p53 class mediator,DNA repair,proteasome-mediated ubiquitin-dependent protein catabolic process,protein deubiquitination,regulation of autophagy,regulation of proteasomal protein catabolic process,translesion synthesis	846	92597.3	Y	25.66	7	11	7	11	7	11	0	0	0	1
P23258	TUBG1	TBG1_HUMAN Tubulin gamma-1 chain	7283	centrosome,condensed nuclear chromosome,cytoplasm,cytosol,gamma-tubulin complex,polar microtubule,recycling endosome	GTP binding,GTPase activity,structural constituent of cytoskeleton	cytoplasmic microtubule organization,G2/M transition of mitotic cell cycle,meiotic spindle organization,microtubule cytoskeleton organization,microtubule nucleation,mitotic cell cycle,organelle organization	451	51170	Y	20.3771	7	10	7	10	7	10	0	0	0	0
Q9Y5X2	SNX8	SNX8_HUMAN Sorting nexin-8	29886	early endosome membrane,extrinsic component of membrane,intracellular membrane-bounded organelle	identical protein binding,phosphatidylinositol binding	early endosome to Golgi transport,endocytosis,intracellular protein transport,vesicle organization	465	52569.5	Y	20.3771	7	10	7	10	7	10	0	1	0	1
A8QI98		A8QI98_HUMAN DIS3	-	-	-	-	958	109058	Y	19.245	7	5	7	5	7	5	1	1	1	0
P12110	COL6A2	CO6A2_HUMAN Collagen alpha-2(VI) chain	1292	collagen trimer,endoplasmic reticulum lumen,extracellular exosome,extracellular matrix,extracellular region,extracellular space,protein complex,proteinaceous extracellular matrix,sarcolemma,vesicle	-	axon guidance,cell adhesion,collagen catabolic process,extracellular matrix disassembly,extracellular matrix organization,protein heterotrimerization,response to glucose	1019	108580	Y	19.245	7	5	7	5	7	5	0	0	0	0
Q05086	UBE3A	UBE3A_HUMAN Ubiquitin-protein ligase E3A	7337	cytoplasm,cytosol,nucleus,proteasome complex	ligase activity,metal ion binding,transcription coactivator activity,ubiquitin protein ligase activity,ubiquitin-protein transferase activity	androgen receptor signaling pathway,brain development,ovarian follicle development,positive regulation of phosphatidylinositol 3-kinase signaling,positive regulation of protein ubiquitination,positive regulation of transcription from RNA polymerase II promoter,prostate gland growth,protein autoubiquitination,protein K48-linked ubiquitination,protein ubiquitination involved in ubiquitin-dependent …	875	100688	Y	19.245	7	5	7	5	7	5	0	0	0	0
Q2TAY7	SMU1	SMU1_HUMAN WD40 repeat-containing protein SMU1	55234	cytoplasm,nucleus	-	-	513	57544.1	Y	19.245	7	5	7	5	7	5	0	0	0	1
Q658Y4	FAM91A1	F91A1_HUMAN Protein FAM91A1	157769	-	-	-	838	93909.2	Y	19.245	7	5	7	5	7	5	0	0	0	1
Q9UHB6	LIMA1	LIMA1_HUMAN LIM domain and actin-binding protein 1	51474	actin cytoskeleton,cleavage furrow,cytoplasm,focal adhesion,plasma membrane,stress fiber	actin filament binding,actin monomer binding,zinc ion binding	actin filament bundle assembly,negative regulation of actin filament depolymerization,ruffle organization	759	85225.7	Y	19.245	7	5	7	5	7	5	0	0	0	0
Q9Y5B8	NME7	NDK7_HUMAN Nucleoside diphosphate kinase 7	29922	centrosome,ciliary basal body	ATP binding,metal ion binding,nucleoside diphosphate kinase activity	brain development,ciliary receptor clustering involved in smoothened signaling pathway,CTP biosynthetic process,determination of left/right symmetry,epithelial cilium movement,GTP biosynthetic process,intraciliary transport,left/right pattern formation,UTP biosynthetic process	376	42491.9	Y	19.245	7	5	7	5	7	5	0	0	0	0
H3BQK9	MACF1	H3BQK9_HUMAN Microtubule-actin cross-linking factor 1, isoforms 1/2/3/5	-	cytoskeleton	ATPase activity,calcium ion binding	cell cycle arrest,Wnt signaling pathway	7592	861080	Y	14.4338	7	9	7	9	7	9	0	0	0	0
P62495	ETF1	ERF1_HUMAN Eukaryotic peptide chain release factor subunit 1	2107	cytoplasm,cytosol,translation release factor complex	poly(A) RNA binding,ribosome binding,RNA binding,translation release factor activity,translation release factor activity, codon specific,translation termination factor activity	cellular protein metabolic process,gene expression,nuclear-transcribed mRNA catabolic process, nonsense-mediated decay,protein methylation,regulation of translational termination,translation,translational termination	437	49031	Y	14.4338	7	9	7	9	7	9	0	0	1	1
Q10570	CPSF1	CPSF1_HUMAN Cleavage and polyadenylation specificity factor subunit 1	29894	mRNA cleavage and polyadenylation specificity factor complex,nucleoplasm	mRNA 3'-UTR binding	gene expression,mRNA 3'-end processing,mRNA cleavage,mRNA export from nucleus,mRNA polyadenylation,mRNA splicing, via spliceosome,RNA splicing,termination of RNA polymerase II transcription,transcription from RNA polymerase II promoter	1443	160884	Y	14.4338	7	9	7	9	7	9	1	0	1	0
Q53GS9	USP39	SNUT2_HUMAN U4/U6.U5 tri-snRNP-associated protein 2	10713	spliceosomal complex	ubiquitinyl hydrolase activity,zinc ion binding	cell cycle,cell division,mRNA processing,RNA splicing,spliceosomal complex assembly,ubiquitin-dependent protein catabolic process	565	65380.6	Y	14.4338	7	9	7	9	7	9	0	0	0	0
Q9Y305-4	ACOT9	ACOT9_HUMAN Isoform 4 of Acyl-coenzyme A thioesterase 9, mitochondrial	23597	mitochondrion	acetyl-CoA hydrolase activity,carboxylic ester hydrolase activity	acyl-CoA metabolic process	448	50850.9	Y	14.4338	7	9	7	9	7	9	0	0	0	0
A8K4T8		A8K4T8_HUMAN Condensin complex subunit 2	-	condensin complex	-	cell division,mitotic chromosome condensation	741	82509.3	Y	8.88231	7	6	7	6	7	6	0	0	0	0
O14929	HAT1	HAT1_HUMAN Histone acetyltransferase type B catalytic subunit	8520	cytoplasm,intracellular membrane-bounded organelle,nuclear chromatin,nuclear matrix,nucleoplasm,nucleus,protein complex	H4 histone acetyltransferase activity,histone acetyltransferase activity	chromatin organization,chromatin silencing at telomere,DNA packaging,DNA replication-dependent nucleosome assembly,DNA replication-independent nucleosome assembly,histone H4 acetylation,internal protein amino acid acetylation,response to nutrient	419	49512.7	Y	8.88231	7	6	7	6	7	6	0	0	0	0
O60664	PLIN3	PLIN3_HUMAN Perilipin-3	10226	cytoplasm,endosome,endosome membrane,Golgi apparatus,intracellular membrane-bounded organelle,lipid particle,membrane	-	vesicle-mediated transport	434	47075.1	Y	8.88231	7	6	7	6	7	6	0	0	0	0
P61158	ACTR3	ARP3_HUMAN Actin-related protein 3	10096	actin cytoskeleton,actin filament,Arp2/3 protein complex,cell-cell junction,cytosol,excitatory synapse,extracellular exosome,focal adhesion,Golgi membrane,hemidesmosome,lamellipodium,membrane,podosome	ATP binding,structural constituent of cytoskeleton	Arp2/3 complex-mediated actin nucleation,asymmetric cell division,axon guidance,cilium morphogenesis,ephrin receptor signaling pathway,establishment or maintenance of cell polarity,Fc-gamma receptor signaling pathway involved in phagocytosis,innate immune response,meiotic chromosome movement towards spindle pole,meiotic cytokinesis,movement of cell or subcellular component,positive regulation of …	418	47371.3	Y	8.88231	7	6	7	6	7	6	0	0	0	0
Q12904-2	AIMP1	AIMP1_HUMAN Isoform 2 of Aminoacyl tRNA synthase complex-interacting multifunctional protein 1	9255	aminoacyl-tRNA synthetase multienzyme complex,cell surface,cytoplasm,cytosol,endoplasmic reticulum,extracellular space,Golgi apparatus,membrane,nucleus,transport vesicle	cytokine activity,GTPase binding,protein homodimerization activity,tRNA binding	angiogenesis,apoptotic process,cell adhesion,cell-cell signaling,chemotaxis,gene expression,glucose metabolic process,inflammatory response,leukocyte migration,negative regulation of endothelial cell proliferation,response to wounding,signal transduction,tRNA aminoacylation for protein translation	336	37039.2	Y	8.88231	7	6	7	6	7	6	0	0	0	0
Q9H845	ACAD9	ACAD9_HUMAN Acyl-CoA dehydrogenase family member 9, mitochondrial	28976	dendrite,mitochondrion,nucleus	acyl-CoA dehydrogenase activity,flavin adenine dinucleotide binding	mitochondrial respiratory chain complex I assembly	621	68760.5	Y	8.88231	7	6	7	6	7	6	0	0	0	0
Q9NXF1	TEX10	TEX10_HUMAN Testis-expressed sequence 10 protein	54881	cytoplasm,integral component of membrane,MLL1 complex,nuclear membrane,nucleolus	-	-	929	105674	Y	8.88231	7	6	7	6	7	6	0	0	0	0
A8K6I4		A8K6I4_HUMAN cDNA FLJ76877, highly similar to Homo sapiens superkiller viralicidic activity 2-like 2 (SKIV2L2), mRNA	-	-	ATP binding,helicase activity,nucleic acid binding	-	1042	117899	Y	7.698	7	8	7	8	7	8	0	0	0	0
O76094	SRP72	SRP72_HUMAN Signal recognition particle 72 kDa protein	6731	cytoplasm,cytosol,endoplasmic reticulum,nucleolus,plasma membrane,signal recognition particle, endoplasmic reticulum targeting	7S RNA binding,poly(A) RNA binding,signal recognition particle binding	cellular protein metabolic process,gene expression,response to drug,SRP-dependent cotranslational protein targeting to membrane,translation	671	74606.3	Y	7.698	7	8	7	8	7	8	0	0	0	0
Q9NUQ9	FAM49B	FA49B_HUMAN Protein FAM49B	51571	cilium,extracellular exosome	-	-	324	36748.1	Y	7.698	7	8	7	8	7	8	0	0	0	0
B2RD27		B2RD27_HUMAN cDNA, FLJ96428, highly similar to Homo sapiens proteasome (prosome, macropain) 26S subunit, non-ATPase, 7 (Mov34 homolog) (PSMD7), mRNA	-	proteasome complex	-	-	324	37011.4	Y	0	7	7	7	7	7	7	0	0	0	0
O15269;Q6NUL7	SPTLC1	SPTC1_HUMAN Serine palmitoyltransferase 1;Q6NUL7_HUMAN SPTLC1 protein	10558;10558	endoplasmic reticulum membrane,integral component of membrane,serine C-palmitoyltransferase complex,SPOTS complex	pyridoxal phosphate binding,serine C-palmitoyltransferase activity;catalytic activity,pyridoxal phosphate binding	ceramide biosynthetic process,small molecule metabolic process,sphinganine biosynthetic process,sphingolipid biosynthetic process,sphingolipid metabolic process,sphingomyelin biosynthetic process,sphingosine biosynthetic process;biosynthetic process	473;513	52744.0800000002;57396.3476000002	Y	0	7	7	7	7	7	7	1	0	0	0
P13489	RNH1	RINI_HUMAN Ribonuclease inhibitor	6050	angiogenin-PRI complex,cytoplasm,extracellular exosome	ribonuclease inhibitor activity	mRNA catabolic process,negative regulation of catalytic activity,regulation of angiogenesis	461	49973.7	Y	0	7	7	7	7	7	7	1	1	1	1
P51659	HSD17B4	DHB4_HUMAN Peroxisomal multifunctional enzyme type 2	3295	intracellular membrane-bounded organelle,membrane,mitochondrion,peroxisomal matrix,peroxisomal membrane,peroxisome	17-beta-hydroxysteroid dehydrogenase (NAD+) activity,3-hydroxyacyl-CoA dehydrogenase activity,3alpha,7alpha,12alpha-trihydroxy-5beta-cholest-24-enoyl-CoA hydratase activity,isomerase activity,long-chain-enoyl-CoA hydratase activity,protein homodimerization activity,receptor binding	alpha-linolenic acid metabolic process,androgen metabolic process,bile acid biosynthetic process,bile acid metabolic process,cellular lipid metabolic process,estrogen metabolic process,fatty acid beta-oxidation,fatty acid beta-oxidation using acyl-CoA oxidase,medium-chain fatty-acyl-CoA metabolic process,metabolic process,osteoblast differentiation,oxidation-reduction process,Sertoli cell develop…	736	79686.5	Y	0	7	7	7	7	7	7	0	0	0	0
Q04206	RELA	TF65_HUMAN Transcription factor p65	5970	cytoplasm,cytosol,I-kappaB/NF-kappaB complex,NF-kappaB complex,nucleoplasm,nucleus,transcription factor complex	activating transcription factor binding,chromatin binding,DNA binding,histone deacetylase binding,identical protein binding,NF-kappaB binding,phosphate ion binding,protein heterodimerization activity,protein homodimerization activity,protein kinase binding,protein N-terminus binding,repressing transcription factor binding,RNA polymerase II core promoter proximal region sequence-specific DNA bindi…	acetaldehyde metabolic process,aging,cellular defense response,cellular response to hydrogen peroxide,cellular response to interleukin-1,cellular response to interleukin-6,cellular response to lipopolysaccharide,cellular response to nicotine,cellular response to peptide hormone stimulus,cellular response to tumor necrosis factor,cytokine-mediated signaling pathway,defense response to virus,Fc-eps…	551	60219.3	Y	0	7	7	7	7	7	7	0	0	0	0
Q14839-2	CHD4	CHD4_HUMAN Isoform 2 of Chromodomain-helicase-DNA-binding protein 4	1108	centrosome,cytoplasm,membrane,nuclear chromatin,nucleoplasm,nucleus,NuRD complex,protein complex	ATP binding,ATP-dependent DNA helicase activity,DNA binding,RNA polymerase II repressing transcription factor binding,zinc ion binding	ATP-dependent chromatin remodeling,chromatin organization,DNA duplex unwinding,regulation of transcription from RNA polymerase II promoter,spindle assembly,transcription, DNA-templated	1940	220849	Y	0	7	7	7	7	7	7	0	0	0	1
Q4LE38	IKBKAP	Q4LE38_HUMAN IKBKAP variant protein (Fragment)	-	cytoplasm	-	-	1342	151456	Y	0	7	7	7	7	7	7	0	0	0	0
Q9NVI7-2	ATAD3A	ATD3A_HUMAN Isoform 2 of ATPase family AAA domain-containing protein 3A	55210	integral component of membrane,mitochondrial inner membrane,mitochondrial nucleoid,mitochondrion	ATP binding	cell growth,negative regulation of apoptotic process	586	66218.4	Y	0	7	7	7	7	7	7	0	0	0	0
Q9UJ70-2	NAGK	NAGK_HUMAN Isoform 2 of N-acetyl-D-glucosamine kinase	55577	extracellular exosome	ATP binding,N-acetylglucosamine kinase activity,N-acylmannosamine kinase activity	carbohydrate phosphorylation,N-acetylglucosamine metabolic process,N-acetylmannosamine metabolic process,N-acetylneuraminate catabolic process	390	42037.8	Y	0	7	7	7	7	7	7	0	1	0	1
G9FTK0;P10316	HLA-A	G9FTK0_HUMAN MHC class I antigen (Fragment);1A69_HUMAN HLA class I histocompatibility antigen, A-69 alpha chain	-	MHC class I protein complex;cell surface,early endosome membrane,endoplasmic reticulum,ER to Golgi transport vesicle membrane,extracellular exosome,Golgi apparatus,Golgi membrane,integral component of lumenal side of endoplasmic reticulum membrane,MHC class I protein complex,phagocytic vesicle membrane,plasma membrane	peptide antigen binding;beta-2-microglobulin binding,peptide antigen binding,poly(A) RNA binding	antigen processing and presentation of peptide antigen via MHC class I,immune response,positive regulation of T cell mediated cytotoxicity;antigen processing and presentation of exogenous peptide antigen via MHC class I,antigen processing and presentation of exogenous peptide antigen via MHC class I, TAP-dependent,antigen processing and presentation of exogenous peptide antigen via MHC class I, T…	337;365	38241.8084;40976.9408000001	Y	42.5537	6.87	3.17	6.87	3.17	6.87	3.17	0	0	0	0
B4DMU0	PYCR1	B4DMU0_HUMAN Pyrroline-5-carboxylate reductase	-	-	-	-	346	35980.6	Y	17.7213	6.75	6.875	6.75	4.58333	6.75	13.75	0	2	0	3
O75116	ROCK2	ROCK2_HUMAN Rho-associated protein kinase 2	9475	centrosome,cytoplasmic ribonucleoprotein granule,cytosol,nucleus,plasma membrane,spindle pole centrosome	ATP binding,metal ion binding,poly(A) RNA binding,protein serine/threonine kinase activity,structural molecule activity	actin cytoskeleton organization,axon guidance,centrosome duplication,cytokinesis,dendrite morphogenesis,ephrin receptor signaling pathway,extrinsic apoptotic signaling pathway via death domain receptors,negative regulation of angiogenesis,neural tube closure,positive regulation of centrosome duplication,protein phosphorylation,regulation of actin cytoskeleton organization,regulation of cell adhes…	1388	160900	Y	23.0663	6.67	10	6.67	10	6.67	10	0	0	0	1
P36507	MAP2K2	MP2K2_HUMAN Dual specificity mitogen-activated protein kinase kinase 2	5605	cell cortex,cell-cell junction,cytoplasm,cytoplasmic side of plasma membrane,cytosol,early endosome,endoplasmic reticulum,extracellular region,focal adhesion,Golgi apparatus,late endosome,microtubule,mitochondrion,nucleus,perinuclear region of cytoplasm,peroxisomal membrane	ATP binding,MAP kinase kinase activity,PDZ domain binding,protein serine/threonine kinase activator activity,protein serine/threonine kinase activity,protein serine/threonine/tyrosine kinase activity,protein tyrosine kinase activity,scaffold protein binding	activation of MAPK activity,activation of MAPKK activity,axon guidance,epidermal growth factor receptor signaling pathway,ERK1 and ERK2 cascade,Fc-epsilon receptor signaling pathway,fibroblast growth factor receptor signaling pathway,innate immune response,insulin receptor signaling pathway,MAPK cascade,MyD88-dependent toll-like receptor signaling pathway,MyD88-independent toll-like receptor sign…	400	44424.2	Y	5.52212	6.67	7.34	6.67	7.34	6.67	7.34	0	0	0	0
P12004	PCNA	PCNA_HUMAN Proliferating cell nuclear antigen	5111	centrosome,cytoplasm,DNA replication factor C complex,extracellular exosome,nuclear replication fork,nucleoplasm,nucleus,PCNA complex,PCNA-p21 complex	chromatin binding,damaged DNA binding,dinucleotide insertion or deletion binding,DNA polymerase binding,DNA polymerase processivity factor activity,histone acetyltransferase binding,identical protein binding,MutLalpha complex binding,purine-specific mismatch base pair DNA N-glycosylase activity,receptor tyrosine kinase binding	base-excision repair,cell proliferation,cellular response to UV,DNA damage response, detection of DNA damage,DNA repair,DNA strand elongation involved in DNA replication,epithelial cell differentiation,error-free translesion synthesis,error-prone translesion synthesis,G1/S transition of mitotic cell cycle,heart development,leading strand elongation,mismatch repair,mitotic cell cycle,nucleotide-ex…	261	28768.9	Y	40.4895	6.66667	4.5	10	4.5	20	18	3	4	2	4
P49841-2	GSK3B	GSK3B_HUMAN Isoform 2 of Glycogen synthase kinase-3 beta	2932	beta-catenin destruction complex,centrosome,cytoplasm,cytosol,dendritic shaft,dendritic spine,growth cone,membrane raft,neuronal cell body,nucleoplasm,nucleus,perinuclear region of cytoplasm,plasma membrane,ribonucleoprotein complex	ATP binding,beta-catenin binding,kinase activity,NF-kappaB binding,p53 binding,protein kinase A catalytic subunit binding,protein kinase binding,protein serine/threonine kinase activity,RNA polymerase II transcription factor binding,tau-protein kinase activity,ubiquitin protein ligase binding	axon guidance,canonical Wnt signaling pathway,canonical Wnt signaling pathway involved in positive regulation of apoptotic process,cell migration,cellular response to heat,cellular response to interleukin-3,cellular response to mechanical stimulus,circadian rhythm,epidermal growth factor receptor signaling pathway,epithelial to mesenchymal transition,ER overload response,establishment of cell pol…	433	48033.8	Y	19.7744	6.6	4.67	6.6	4.67	6.6	4.67	0	0	0	0
B4E1G6	GALK1	B4E1G6_HUMAN Galactokinase	-	-	-	-	422	45358	Y	48.1801	6.5	8	13	4	13	8	2	1	0	2
A1L0S7	TNS1	A1L0S7_HUMAN TNS1 protein (Fragment)	7145	-	-	-	1768	189039	Y	42.5416	6.5	3	6.5	3	6.5	3	0	0	0	0
Q92973	TNPO1	TNPO1_HUMAN Transportin-1	3842	cytoplasm,cytosol,extracellular exosome,nucleus,primary cilium	nuclear localization sequence binding,poly(A) RNA binding	gene expression,organelle organization,protein import into nucleus, translocation,viral process	898	102355	Y	5.1703	6.4	7	6.4	7	6.4	7	0	0	0	0
G3V5T9	CDK2	G3V5T9_HUMAN Cyclin-dependent kinase 2	-	-	ATP binding,protein kinase activity	-	346	39178.6	Y	36.8979	6.38	3.29	6.38	3.29	6.38	3.29	0	0	0	0
Q6FHS4	DNAJB1	Q6FHS4_HUMAN DNAJB1 protein (Fragment)	3337	nucleus	-	chaperone mediated protein folding requiring cofactor	340	38044.2	Y	4.80732	6.38	5.87	6.38	5.87	6.38	5.87	0	0	0	1
B1AHB0	MCM5	B1AHB0_HUMAN MCM5 minichromosome maintenance deficient 5, cell division cycle 46 (S. cerevisiae), isoform CRA_a	4174	MCM complex,nucleoplasm	ATP binding,chromatin binding,DNA helicase activity,DNA replication origin binding	cell division,DNA replication initiation	734	82285.8	Y	53.5389	6.33333	15	4.75	15	19	15	3	0	4	0
Q00839	HNRNPU	HNRPU_HUMAN Heterogeneous nuclear ribonucleoprotein U	3192	catalytic step 2 spliceosome,cell surface,CRD-mediated mRNA stability complex,cytoplasmic ribonucleoprotein granule,membrane,nucleoplasm,nucleus,ribonucleoprotein complex	ATP binding,core promoter binding,DNA binding,poly(A) RNA binding,RNA binding	circadian regulation of gene expression,CRD-mediated mRNA stabilization,gene expression,mRNA splicing, via spliceosome,osteoblast differentiation,RNA processing,RNA splicing	825	90584.7	Y	36.5438	6.33333	2.58333	6.33333	4.42857	38	31	6	12	6	7
Q10567	AP1B1	AP1B1_HUMAN AP-1 complex subunit beta-1	162	clathrin adaptor complex,clathrin-coated endocytic vesicle membrane,cytoplasmic vesicle membrane,cytosol,Golgi membrane,lysosomal membrane,trans-Golgi network membrane	protein kinase binding,protein transporter activity,transporter activity	antigen processing and presentation of exogenous peptide antigen via MHC class II,intracellular protein transport,membrane organization,post-Golgi vesicle-mediated transport,regulation of defense response to virus by virus,viral process	949	104637	Y	3.1005	6.31	5.98	6.31	5.98	6.31	5.98	0	0	0	0
B4DR61	SEC61A1	B4DR61_HUMAN Protein transport protein Sec61 subunit alpha isoform 1	-	integral component of membrane	-	protein transport	482	52949.7	Y	31.497	6.3	4	3.15	6	12.6	12	2	3	4	2
P17812	CTPS1	PYRG1_HUMAN CTP synthase 1	1503	cytosol,membrane	ATP binding,CTP synthase activity	'de novo' CTP biosynthetic process,B cell proliferation,CTP biosynthetic process,glutamine metabolic process,nucleobase-containing compound metabolic process,nucleobase-containing small molecule interconversion,nucleobase-containing small molecule metabolic process,response to drug,small molecule metabolic process,T cell proliferation	591	66690.5	Y	19.0123	6.18	4.94571	5.15	3.84667	30.9	34.62	5	7	6	9
P50750-2	CDK9	CDK9_HUMAN Isoform 2 of Cyclin-dependent kinase 9	1025	cytoplasm,intracellular membrane-bounded organelle,membrane,nucleoplasm,PML body,positive transcription elongation factor complex b,transcription elongation factor complex	ATP binding,chromatin binding,cyclin-dependent protein serine/threonine kinase activity,DNA binding,protein kinase activity,RNA polymerase II carboxy-terminal domain kinase activity,snRNA binding,transcription regulatory region DNA binding	cell proliferation,cellular response to cytokine stimulus,DNA repair,gene expression,negative regulation of cell cycle arrest,negative regulation of mRNA polyadenylation,positive regulation of histone H2B ubiquitination,positive regulation of histone phosphorylation,positive regulation of mRNA 3'-UTR binding,positive regulation of transcription from RNA polymerase II promoter,positive regulation …	489	53365.3	Y	37.9885	6.12	3.09	6.12	3.09	6.12	3.09	0	0	0	0
Q59GY2		Q59GY2_HUMAN Ribosomal protein L4 variant (Fragment)	-	ribosome	structural constituent of ribosome	translation	441	48996	Y	29.3013	6.09091	3.05263	4.78571	3.86667	67	58	11	19	14	15
P20073	ANXA7	ANXA7_HUMAN Annexin A7	310	cytosol,endoplasmic reticulum membrane,extracellular exosome,membrane,nuclear envelope,nucleus,plasma membrane	calcium ion binding,calcium-dependent phospholipid binding,calcium-dependent protein binding,integrin binding,poly(A) RNA binding	autophagy,cell proliferation,cellular calcium ion homeostasis,cellular water homeostasis,epithelial cell differentiation,hemostasis,membrane fusion,negative regulation of gene expression,regulation of cell shape,response to calcium ion,response to organic cyclic compound,response to salt stress,social behavior	488	52739.4	Y	58.554	6	5.25	12	3	24	21	4	4	2	7
Q14376	GALE	GALE_HUMAN UDP-glucose 4-epimerase	2582	cytosol,extracellular exosome	coenzyme binding,protein homodimerization activity,UDP-glucose 4-epimerase activity,UDP-N-acetylglucosamine 4-epimerase activity	carbohydrate metabolic process,galactose catabolic process,small molecule metabolic process	348	38281.8	Y	38.49	6	12	6	12	6	12	0	1	1	0
D3DP46;P61009	SPCS3	D3DP46_HUMAN Signal peptidase complex subunit 3 homolog (S. cerevisiae), isoform CRA_a;SPCS3_HUMAN Signal peptidase complex subunit 3	60559	integral component of membrane,signal peptidase complex;endoplasmic reticulum,endoplasmic reticulum membrane,integral component of membrane,signal peptidase complex	peptidase activity;peptidase activity	signal peptide processing;cellular protein metabolic process,gene expression,regulation of insulin secretion,signal peptide processing,SRP-dependent cotranslational protein targeting to membrane,translation	180;180	20312.459;20313.4437	Y	38.49	6	3	6	3	6	3	0	0	0	0
D9HTE9	SLC25A1	D9HTE9_HUMAN Plasma membrane citrate carrier	6576	integral component of membrane	-	transport	318	35052.8	Y	38.49	6	3	6	3	6	3	0	0	0	0
J3KQW8	RAB34	J3KQW8_HUMAN Ras-related protein Rab-34, isoform NARR	-	-	-	-	316	35184.8	Y	38.49	6	3	6	3	6	3	0	0	0	0
O75844	ZMPSTE24	FACE1_HUMAN CAAX prenyl protease 1 homolog	10269	endoplasmic reticulum membrane,extracellular exosome,integral component of membrane,membrane,nuclear inner membrane	metal ion binding,metalloendopeptidase activity,metalloexopeptidase activity	CAAX-box protein processing,nuclear envelope organization,prenylated protein catabolic process,proteolysis	475	54813	Y	38.49	6	3	6	3	6	3	0	0	0	0
P17612	PRKACA	KAPCA_HUMAN cAMP-dependent protein kinase catalytic subunit alpha	5566	AMP-activated protein kinase complex,calcium channel complex,cAMP-dependent protein kinase complex,centrosome,ciliary base,cytosol,extracellular exosome,mitochondrion,motile cilium,neuromuscular junction,nucleoplasm,nucleus,plasma membrane,sperm midpiece	ATP binding,cAMP-dependent protein kinase activity,protein kinase A regulatory subunit binding,protein kinase binding,protein serine/threonine/tyrosine kinase activity,ubiquitin protein ligase binding	activation of phospholipase C activity,activation of protein kinase A activity,blood coagulation,calcium-mediated signaling using intracellular calcium source,carbohydrate metabolic process,cell communication by electrical coupling involved in cardiac conduction,cellular response to epinephrine stimulus,cellular response to glucagon stimulus,cellular response to glucose stimulus,cellular response…	351	40589.7	Y	38.49	6	3	6	3	6	3	0	0	0	0
P30530	AXL	UFO_HUMAN Tyrosine-protein kinase receptor UFO	558	cell surface,extracellular exosome,extracellular space,host cell surface,integral component of plasma membrane,plasma membrane	ATP binding,phosphatidylserine binding,protein tyrosine kinase activity,transmembrane receptor protein tyrosine kinase activity	apoptotic cell clearance,blood vessel remodeling,cell maturation,cellular response to extracellular stimulus,cellular response to hydrogen peroxide,cellular response to interferon-alpha,cellular response to lipopolysaccharide,dendritic cell differentiation,erythrocyte homeostasis,forebrain cell migration,inflammatory response,innate immune response,natural killer cell differentiation,negative reg…	894	98336	Y	38.49	6	3	6	3	6	3	0	0	0	0
P31689	DNAJA1	DNJA1_HUMAN DnaJ homolog subfamily A member 1	3301	cytoplasmic side of endoplasmic reticulum membrane,cytosol,extracellular exosome,membrane,mitochondrion,nucleus,perinuclear region of cytoplasm	ATP binding,C3HC4-type RING finger domain binding,chaperone binding,G-protein coupled receptor binding,Hsp70 protein binding,low-density lipoprotein particle receptor binding,metal ion binding,ubiquitin protein ligase binding,unfolded protein binding	androgen receptor signaling pathway,DNA damage response, detection of DNA damage,negative regulation of apoptotic process,negative regulation of JUN kinase activity,negative regulation of protein ubiquitination,positive regulation of apoptotic process,protein folding,protein localization to mitochondrion,protein refolding,regulation of protein transport,response to heat,response to unfolded prote…	397	44868.4	Y	38.49	6	3	6	3	6	3	0	0	0	0
P35520-2	CBS	CBS_HUMAN Isoform 2 of Cystathionine beta-synthase	875	cytosol,intracellular membrane-bounded organelle,nucleolus,nucleus	carbon monoxide binding,cystathionine beta-synthase activity,enzyme binding,heme binding,identical protein binding,metal ion binding,modified amino acid binding,nitric oxide binding,nitrite reductase (NO-forming) activity,oxygen binding,protein homodimerization activity,pyridoxal phosphate binding,S-adenosyl-L-methionine binding,ubiquitin protein ligase binding	cellular nitrogen compound metabolic process,cysteine biosynthetic process,cysteine biosynthetic process from serine,cysteine biosynthetic process via cystathionine,DNA protection,homocysteine catabolic process,homocysteine metabolic process,hydrogen sulfide biosynthetic process,L-cysteine catabolic process,L-serine catabolic process,L-serine metabolic process,oxidation-reduction process,small mo…	565	61863	Y	38.49	6	3	6	3	6	3	1	0	0	0
P39748;Q6FHX6	FEN1	FEN1_HUMAN Flap endonuclease 1;Q6FHX6_HUMAN Flap endonuclease 1	2237;2237	membrane,mitochondrion,nucleolus,nucleoplasm,nucleus,plasma membrane;mitochondrion,nucleolus,nucleoplasm,nucleus,plasma membrane	5'-3' exonuclease activity,5'-flap endonuclease activity,damaged DNA binding,DNA binding,double-stranded DNA binding,double-stranded DNA exodeoxyribonuclease activity,endonuclease activity,exonuclease activity,magnesium ion binding,manganese ion binding,RNA-DNA hybrid ribonuclease activity;5'-3' exonuclease activity,5'-flap endonuclease activity,DNA binding,magnesium ion binding,manganese ion bin…	base-excision repair,DNA repair,DNA replication,DNA replication, removal of RNA primer,DNA strand elongation involved in DNA replication,double-strand break repair,memory,mitotic cell cycle,nucleic acid phosphodiester bond hydrolysis,RNA phosphodiester bond hydrolysis, endonucleolytic,telomere maintenance,telomere maintenance via recombination,telomere maintenance via semi-conservative replicatio…	380;380	42593.0945000001;42593.0945000001	Y	38.49	6	3	6	3	6	3	0	0	1	1
P46734-3	MAP2K3	MP2K3_HUMAN Isoform 2 of Dual specificity mitogen-activated protein kinase kinase 3	5606	cytoplasm,cytosol,membrane,nucleoplasm	ATP binding,MAP kinase kinase activity,protein kinase binding,protein serine/threonine kinase activity,protein tyrosine kinase activity	activation of MAPK activity,cardiac muscle contraction,inflammatory response,innate immune response,MyD88-dependent toll-like receptor signaling pathway,MyD88-independent toll-like receptor signaling pathway,positive regulation of protein kinase activity,positive regulation of transcription, DNA-templated,regulation of apoptotic process,regulation of cytokine biosynthetic process,regulation of mi…	352	39940.4	Y	38.49	6	3	6	3	6	3	0	0	0	0
P50748	KNTC1	KNTC1_HUMAN Kinetochore-associated protein 1	9735	actin cytoskeleton,condensed chromosome kinetochore,cytoplasm,cytosol,kinetochore microtubule,nucleus,plasma membrane,spindle pole	-	cell division,mitotic cell cycle,mitotic cell cycle checkpoint,mitotic nuclear division,protein complex assembly,regulation of exit from mitosis,small GTPase mediated signal transduction	2209	250749	Y	38.49	6	3	6	3	6	3	0	0	0	0
Q12788	TBL3	TBL3_HUMAN Transducin beta-like protein 3	10607	nucleolus,nucleus,Pwp2p-containing subcomplex of 90S preribosome,small-subunit processome	poly(A) RNA binding,receptor signaling protein activity,snoRNA binding	G-protein coupled receptor signaling pathway coupled to cGMP nucleotide second messenger,intracellular signal transduction,maturation of SSU-rRNA from tricistronic rRNA transcript (SSU-rRNA, 5.8S rRNA, LSU-rRNA)	808	89034.9	Y	38.49	6	3	6	3	6	3	0	0	0	0
Q5JRA6	MIA3	MIA3_HUMAN Melanoma inhibitory activity protein 3	375056	endoplasmic reticulum membrane,integral component of membrane,intracellular membrane-bounded organelle,membrane	-	chondrocyte development,collagen fibril organization,exocytosis,negative regulation of cell adhesion,negative regulation of cell migration,positive regulation of bone mineralization,positive regulation of leukocyte migration,protein transport,wound healing	1907	213703	Y	38.49	6	3	6	3	6	3	0	0	0	0
Q96CW5	TUBGCP3	GCP3_HUMAN Gamma-tubulin complex component 3	10426	centriole,centrosome,cytoplasm,cytosol,membrane,polar microtubule,spindle	gamma-tubulin binding,structural constituent of cytoskeleton,structural molecule activity	G2/M transition of mitotic cell cycle,microtubule nucleation,mitotic cell cycle,single fertilization	907	103571	Y	38.49	6	3	6	3	6	3	0	1	0	1
Q9HB71;Q6NVY0	CACYBP	CYBP_HUMAN Calcyclin-binding protein;Q6NVY0_HUMAN Calcyclin binding protein	27101	beta-catenin destruction complex,cell body,cytoplasm,extracellular exosome,neuron projection,nuclear envelope lumen,nucleoplasm	protein homodimerization activity	aging,cardiac muscle cell differentiation,cellular response to calcium ion,negative regulation of cell death,positive regulation of DNA replication,response to growth hormone	228;228	26209.9973;26181.9405	Y	38.49	6	3	6	3	6	3	0	0	0	0
Q9NR50	EIF2B3	EI2BG_HUMAN Translation initiation factor eIF-2B subunit gamma	8891	cytoplasm,cytosol,eukaryotic translation initiation factor 2B complex	guanyl-nucleotide exchange factor activity,nucleotidyltransferase activity,translation initiation factor activity	cellular protein metabolic process,cellular response to stimulus,gene expression,negative regulation of translational initiation in response to stress,oligodendrocyte development,positive regulation of GTPase activity,response to glucose,response to heat,response to peptide hormone,translation,translational initiation	452	50240.5	Y	38.49	6	3	6	3	6	3	0	0	0	0
P00387-3	CYB5R3	NB5R3_HUMAN Isoform 3 of NADH-cytochrome b5 reductase 3	1727	cytoplasm,endoplasmic reticulum,endoplasmic reticulum membrane,extracellular exosome,hemoglobin complex,lipid particle,membrane,mitochondrial inner membrane,mitochondrial outer membrane,mitochondrion	ADP binding,AMP binding,cytochrome-b5 reductase activity, acting on NAD(P)H,FAD binding,flavin adenine dinucleotide binding,NAD binding	blood circulation,cholesterol biosynthetic process,L-ascorbic acid metabolic process,small molecule metabolic process,vitamin metabolic process,water-soluble vitamin metabolic process	334	38226.5	Y	32.8497	6	5	6	10	6	10	0	2	0	0
P52948	NUP98	NUP98_HUMAN Nuclear pore complex protein Nup98-Nup96	4928	cytosol,nuclear envelope,nuclear inclusion body,nuclear membrane,nuclear periphery,nuclear pore,nuclear pore nuclear basket,nuclear pore outer ring,nucleoplasm	peptide binding,structural constituent of nuclear pore,transporter activity	carbohydrate metabolic process,cellular protein metabolic process,cellular response to heat,cytokine-mediated signaling pathway,DNA replication,gene expression,glucose transport,hexose transport,mitotic cell cycle,mitotic nuclear envelope disassembly,mRNA transport,nuclear pore complex assembly,nuclear pore organization,nucleocytoplasmic transport,post-translational protein modification,protein i…	1817	197580	Y	32.8497	6	5	6	10	6	10	0	2	1	0
J3KQ32	OLA1	J3KQ32_HUMAN Obg-like ATPase 1	-	centrosome,cytoplasm,nucleolus	ATP binding,ATPase activity,GTP binding,ribosomal large subunit binding,ribosome binding	-	416	46938.2	Y	29.6072	6	9	6	4.5	6	9	0	1	0	2
Q4LE58	EIF4G1	Q4LE58_HUMAN EIF4G1 variant protein (Fragment)	-	-	RNA binding	-	1624	178155	Y	28.8675	6	10	6	10	6	10	0	0	0	0
Q13045	FLII	FLII_HUMAN Protein flightless-1 homolog	2314	cytoplasm,focal adhesion,microtubule organizing center,nucleoplasm	actin binding	actin cytoskeleton organization,actin filament severing,multicellular organismal development,muscle contraction,regulation of transcription, DNA-templated,transcription, DNA-templated	1269	144752	Y	26.5429	6	7	6	3.5	6	7	0	1	0	2
P04181	OAT	OAT_HUMAN Ornithine aminotransferase, mitochondrial	4942	mitochondrial matrix,mitochondrion	ornithine-oxo-acid transaminase activity,pyridoxal phosphate binding	cellular amino acid biosynthetic process,cellular nitrogen compound metabolic process,L-proline biosynthetic process,protein hexamerization,small molecule metabolic process,visual perception	439	48534.9	Y	23.094	6	9	6	9	6	9	0	1	0	1
Q53G21		Q53G21_HUMAN Small nuclear ribonucleoprotein polypeptide A' variant (Fragment)	-	ribonucleoprotein complex,viral nucleocapsid	-	-	255	28473.6	Y	23.094	6	9	6	9	6	9	0	0	0	0
Q96D15	RCN3	RCN3_HUMAN Reticulocalbin-3	57333	endoplasmic reticulum lumen	calcium ion binding	-	328	37493	Y	23.094	6	9	6	9	6	9	0	0	0	0
B1AVU8	PSAP	B1AVU8_HUMAN Saposin-D	-	-	-	-	559	61693.1	Y	23.094	6	4	6	4	6	4	0	0	0	0
P38606	ATP6V1A	VATA_HUMAN V-type proton ATPase catalytic subunit A	523	apical plasma membrane,cytosol,extracellular exosome,integral component of plasma membrane,lysosomal membrane,microvillus,mitochondrion,plasma membrane,proton-transporting two-sector ATPase complex,proton-transporting V-type ATPase, V1 domain	ATP binding,proton-transporting ATPase activity, rotational mechanism	ATP hydrolysis coupled proton transport,ATP metabolic process,cellular iron ion homeostasis,insulin receptor signaling pathway,interaction with host,ion transmembrane transport,phagosome maturation,transferrin transport,transmembrane transport,transport	617	68304.3	Y	23.094	6	4	6	4	6	4	0	0	0	0
P57740	NUP107	NU107_HUMAN Nuclear pore complex protein Nup107	57122	centrosome,condensed chromosome kinetochore,cytosol,membrane,nuclear envelope,nuclear membrane,nuclear periphery,nuclear pore,nuclear pore outer ring,nucleoplasm	nucleocytoplasmic transporter activity,structural constituent of nuclear pore	carbohydrate metabolic process,cellular protein metabolic process,cellular response to heat,cytokine-mediated signaling pathway,gene expression,glucose transport,hexose transport,mitotic cell cycle,mitotic nuclear envelope disassembly,mRNA export from nucleus,nuclear pore complex assembly,post-translational protein modification,protein sumoylation,protein transport,regulation of cellular response…	925	106374	Y	23.094	6	4	6	4	6	4	0	1	1	0
Q16186	ADRM1	ADRM1_HUMAN Proteasomal ubiquitin receptor ADRM1	11047	cytoplasm,integral component of plasma membrane,membrane,nucleoplasm,plasma membrane,proteasome complex	endopeptidase activator activity,protease binding,proteasome binding	positive regulation of endopeptidase activity,proteasome assembly,transcription elongation from RNA polymerase II promoter	407	42153.4	Y	23.094	6	4	6	4	6	4	0	1	0	0
Q16543	CDC37	CDC37_HUMAN Hsp90 co-chaperone Cdc37	11140	cytoplasm,cytosol,extracellular exosome,protein complex,ruffle membrane	chaperone binding,heat shock protein binding,kinase binding,unfolded protein binding	protein folding,protein stabilization,protein targeting,regulation of cyclin-dependent protein serine/threonine kinase activity,regulation of interferon-gamma-mediated signaling pathway,regulation of type I interferon-mediated signaling pathway	378	44468.5	Y	23.094	6	4	6	4	6	4	0	0	0	0
Q5SSJ5	HP1BP3	HP1B3_HUMAN Heterochromatin protein 1-binding protein 3	50809	chromosome,nucleosome,nucleus	DNA binding,nucleosome binding	cellular response to hypoxia,heterochromatin organization,nucleosome assembly,regulation of cell proliferation,regulation of nucleus size,regulation of transcription, DNA-templated	553	61207.1	Y	23.094	6	4	6	4	6	4	0	0	0	0
Q86V21	AACS	AACS_HUMAN Acetoacetyl-CoA synthetase	65985	cytosol	acetoacetate-CoA ligase activity,ATP binding,butyrate-CoA ligase activity	adipose tissue development,cellular response to cholesterol,cellular response to glucose stimulus,cellular response to testosterone stimulus,fatty acid metabolic process,liver development,positive regulation of insulin secretion,response to drug,response to ethanol,response to nutrient,response to oleic acid,response to purine-containing compound,response to starvation,white fat cell differentiat…	672	75144.4	Y	23.094	6	4	6	4	6	4	0	0	0	0
Q86V48	LUZP1	LUZP1_HUMAN Leucine zipper protein 1	7798	extracellular exosome,membrane,nucleus	-	artery development,neural fold bending,ventricular septum development	1076	120275	Y	23.094	6	4	6	4	6	4	0	0	0	0
Q8TDD1-2	DDX54	DDX54_HUMAN Isoform 2 of ATP-dependent RNA helicase DDX54	79039	cytoplasm,membrane,nucleolus,nucleus	ATP binding,ATP-dependent RNA helicase activity,estrogen receptor binding,poly(A) RNA binding,receptor binding,transcription corepressor activity	intracellular estrogen receptor signaling pathway,negative regulation of nucleic acid-templated transcription,regulation of transcription, DNA-templated,RNA metabolic process,RNA processing,RNA secondary structure unwinding,transcription, DNA-templated	882	98666.1	Y	23.094	6	4	6	4	6	4	0	0	0	0
Q92878-2	RAD50	RAD50_HUMAN Isoform 2 of DNA repair protein RAD50	10111	membrane,Mre11 complex,nuclear chromosome, telomeric region,nucleoplasm,pronucleus,site of double-strand break	ATP binding,ATPase activity,DNA binding,metal ion binding,protein binding, bridging	cellular response to DNA damage stimulus,DNA duplex unwinding,DNA recombination,DNA repair,double-strand break repair,double-strand break repair via homologous recombination,nucleic acid phosphodiester bond hydrolysis,positive regulation of kinase activity,positive regulation of protein autophosphorylation,reciprocal meiotic recombination,regulation of mitotic recombination,telomere maintenance,t…	1318	154587	Y	23.094	6	4	6	4	6	4	0	0	0	0
Q96TA1	FAM129B	NIBL1_HUMAN Niban-like protein 1	64855	actin cytoskeleton,adherens junction,cytoplasm,cytosol,extracellular exosome,nucleolus,nucleoplasm,nucleus,plasma membrane	-	negative regulation of apoptotic process	746	84138.1	Y	23.094	6	4	6	4	6	4	0	0	0	1
Q9NUQ8	ABCF3	ABCF3_HUMAN ATP-binding cassette sub-family F member 3	55324	membrane	ATP binding,ATPase activity	defense response to virus	709	79744.8	Y	23.094	6	4	6	4	6	4	0	1	0	0
Q9UBU9	NXF1	NXF1_HUMAN Nuclear RNA export factor 1	10482	cytosol,nuclear inclusion body,nuclear pore,nuclear speck,nucleoplasm	mRNA binding,nucleocytoplasmic transporter activity,nucleotide binding,poly(A) RNA binding	gene expression,mRNA export from nucleus,poly(A)+ mRNA export from nucleus,viral process	619	70182.5	Y	23.094	6	4	6	4	6	4	0	1	0	0
Q9UJU6-3	DBNL	DBNL_HUMAN Isoform 3 of Drebrin-like protein	28988	cell cortex,cell junction,clathrin-coated vesicle membrane,cytoplasm,cytosol,dendrite,extracellular exosome,Golgi membrane,lamellipodium,plasma membrane,podosome,postsynaptic density,ruffle	actin binding,actin filament binding,enzyme activator activity	activation of JUN kinase activity,apoptotic process,cellular component disassembly involved in execution phase of apoptosis,immune system process,neuron projection morphogenesis,podosome assembly,programmed cell death,Rac protein signal transduction,receptor-mediated endocytosis,ruffle assembly,synapse assembly	439	49042.3	Y	23.094	6	4	6	4	6	4	0	0	0	0
F5GYL8	KPNA6	F5GYL8_HUMAN Importin subunit alpha	-	-	-	-	541	60594.3	Y	14.9885	6	7.79	6	7.79	6	7.79	0	0	0	0
B2R9M9		B2R9M9_HUMAN cDNA, FLJ94475, highly similar to Homo sapiens interleukin 2 receptor, alpha (IL2RA), mRNA	-	-	-	-	272	30849.3	Y	10.4973	6	5	6	5	6	5	0	0	0	0
B3KTJ9		B3KTJ9_HUMAN cDNA FLJ38393 fis, clone FEBRA2007212	-	DBIRD complex	-	positive regulation of apoptotic process,regulation of transcription, DNA-templated,RNA splicing	923	102930	Y	10.4973	6	5	6	5	6	5	0	0	0	0
O00192	ARVCF	ARVC_HUMAN Armadillo repeat protein deleted in velo-cardio-facial syndrome	421	cell junction,cytoplasm,intracellular,nucleoplasm,plasma membrane	-	calcium-dependent cell-cell adhesion via plasma membrane cell adhesion molecules,cell adhesion,multicellular organismal development,single organismal cell-cell adhesion	962	104642	Y	10.4973	6	5	6	5	6	5	0	0	0	0
O00487	PSMD14	PSDE_HUMAN 26S proteasome non-ATPase regulatory subunit 14	10213	cytosol,extracellular exosome,nucleoplasm,nucleus,proteasome accessory complex,proteasome complex,proteasome regulatory particle, lid subcomplex	endopeptidase activator activity,metal ion binding,metallopeptidase activity,proteasome binding	anaphase-promoting complex-dependent proteasomal ubiquitin-dependent protein catabolic process,antigen processing and presentation of exogenous peptide antigen via MHC class I,antigen processing and presentation of exogenous peptide antigen via MHC class I, TAP-dependent,antigen processing and presentation of peptide antigen via MHC class I,apoptotic process,cellular nitrogen compound metabolic p…	310	34577.2	Y	10.4973	6	5	6	5	6	5	1	1	0	1
Q13751	LAMB3	LAMB3_HUMAN Laminin subunit beta-3	3914	extracellular region,laminin-5 complex	structural molecule activity	brown fat cell differentiation,cell adhesion,cell junction assembly,endodermal cell differentiation,epidermis development,extracellular matrix disassembly,extracellular matrix organization,hemidesmosome assembly	1172	129573	Y	10.4973	6	5	6	5	6	5	0	0	0	0
Q8N2K0-2	ABHD12	ABD12_HUMAN Isoform 2 of Monoacylglycerol lipase ABHD12	26090	alpha-amino-3-hydroxy-5-methyl-4-isoxazolepropionic acid selective glutamate receptor complex,integral component of membrane	acylglycerol lipase activity	acylglycerol catabolic process,adult walking behavior,phosphatidylserine catabolic process,response to auditory stimulus	404	45558.4	Y	10.4973	6	5	6	5	6	5	0	0	0	0
Q8TEQ6	GEMIN5	GEMI5_HUMAN Gem-associated protein 5	25929	cytoplasm,cytosol,Gemini of coiled bodies,membrane,nuclear body,nucleoplasm,nucleus,SMN complex,SMN-Sm protein complex	poly(A) RNA binding,snRNA binding	gene expression,mRNA splicing, via spliceosome,ncRNA metabolic process,protein complex assembly,spliceosomal snRNP assembly	1508	168590	Y	10.4973	6	5	6	5	6	5	0	0	0	0
Q8WUF5	PPP1R13L	IASPP_HUMAN RelA-associated inhibitor	10848	cell junction,cytoplasm,intercellular bridge,nucleus	identical protein binding,transcription corepressor activity,transcription factor binding	apoptotic process,cardiac muscle contraction,cardiac right ventricle morphogenesis,embryonic camera-type eye development,hair cycle,multicellular organism growth,multicellular organismal homeostasis,negative regulation of transcription from RNA polymerase II promoter,post-embryonic development,transcription, DNA-templated,ventricular cardiac muscle tissue development	828	89091.2	Y	10.4973	6	5	6	5	6	5	0	0	0	0
D3DWK4	PYCRL	D3DWK4_HUMAN Pyrroline-5-carboxylate reductase	-	-	pyrroline-5-carboxylate reductase activity	L-proline biosynthetic process	286	29878.7	Y	8.88231	6	7	6	7	6	7	1	0	0	1
O60341-2	KDM1A	KDM1A_HUMAN Isoform 2 of Lysine-specific histone demethylase 1A	23028	nuclear chromatin,nucleoplasm,nucleus,transcription factor complex	androgen receptor binding,chromatin binding,demethylase activity,enzyme binding,flavin adenine dinucleotide binding,histone demethylase activity,histone demethylase activity (H3-dimethyl-K4 specific),histone demethylase activity (H3-K4 specific),histone demethylase activity (H3-K9 specific),ligand-dependent nuclear receptor transcription coactivator activity,MRF binding,oxidoreductase activity,p5…	blood coagulation,cell proliferation,chromatin organization,granulocyte differentiation,histone H3-K4 demethylation,histone H3-K9 demethylation,in utero embryonic development,muscle cell development,negative regulation of DNA binding,negative regulation of DNA damage response, signal transduction by p53 class mediator,negative regulation of histone H3-K4 methylation,negative regulation of histone…	876	95155.1	Y	8.88231	6	7	6	7	6	7	0	0	0	0
Q15738	NSDHL	NSDHL_HUMAN Sterol-4-alpha-carboxylate 3-dehydrogenase, decarboxylating	50814	endoplasmic reticulum,endoplasmic reticulum membrane,integral component of membrane,intracellular membrane-bounded organelle,lipid particle	3-beta-hydroxy-delta5-steroid dehydrogenase activity,sterol-4-alpha-carboxylate 3-dehydrogenase (decarboxylating) activity	cholesterol biosynthetic process,hair follicle development,labyrinthine layer blood vessel development,small molecule metabolic process,smoothened signaling pathway	373	41900.4	Y	8.88231	6	7	6	7	6	7	0	0	0	0
Q5T5C7	SARS	Q5T5C7_HUMAN Serine--tRNA ligase, cytoplasmic	6301	cytoplasm	ATP binding,serine-tRNA ligase activity	seryl-tRNA aminoacylation	536	61313.4	Y	8.88231	6	7	6	7	6	7	0	0	0	1
P52294	KPNA1	IMA1_HUMAN Importin subunit alpha-1	3836	cytoplasm,cytosol,dendrite,nuclear pore,nucleoplasm,nucleus	nuclear localization sequence binding,protein transporter activity	apoptotic DNA fragmentation,apoptotic process,cellular component disassembly involved in execution phase of apoptosis,cytokine-mediated signaling pathway,intracellular transport of virus,NLS-bearing protein import into nucleus,positive regulation of protein import into nucleus,programmed cell death,regulation of DNA recombination,viral life cycle,viral process	538	60221.9	Y	1.98597	6	6.21	6	6.21	6	6.21	0	0	0	0
A0AVT1	UBA6	UBA6_HUMAN Ubiquitin-like modifier-activating enzyme 6	55236	cytoplasm,cytosol	ATP binding,FAT10 activating enzyme activity	protein ubiquitination,ubiquitin-dependent protein catabolic process	1052	117970	Y	0	6	6	6	6	6	6	0	1	0	1
J3KNQ4	PARVA	J3KNQ4_HUMAN Alpha-parvin	55742	actin cytoskeleton,cytoplasm,focal adhesion,lamellipodium,nucleus	-	actin cytoskeleton reorganization,actin-mediated cell contraction,establishment or maintenance of cell polarity,heterotypic cell-cell adhesion,outflow tract septum morphogenesis,smooth muscle cell chemotaxis,sprouting angiogenesis,substrate adhesion-dependent cell spreading	412	46589.9	Y	0	6	6	6	6	6	6	0	0	0	1
K7ER00	FARSA	K7ER00_HUMAN Phenylalanine--tRNA ligase alpha subunit	-	cytoplasm	ATP binding,phenylalanine-tRNA ligase activity,tRNA binding	phenylalanyl-tRNA aminoacylation	548	62395.4	Y	0	6	6	6	6	6	6	0	0	1	1
P01137	TGFB1	TGFB1_HUMAN Transforming growth factor beta-1	7040	axon,blood microparticle,cell surface,cytoplasm,extracellular region,extracellular space,Golgi lumen,neuronal cell body,nucleus,plasma membrane,platelet alpha granule lumen,proteinaceous extracellular matrix	antigen binding,cytokine activity,enzyme binding,glycoprotein binding,type I transforming growth factor beta receptor binding,type II transforming growth factor beta receptor binding,type III transforming growth factor beta receptor binding	active induction of host immune response by virus,adaptive immune response based on somatic recombination of immune receptors built from immunoglobulin superfamily domains,aging,ATP biosynthetic process,blood coagulation,branch elongation involved in mammary gland duct branching,cell cycle arrest,cell growth,cell-cell junction organization,cellular calcium ion homeostasis,cellular response to dex…	390	44341.3	Y	0	6	6	6	6	6	6	0	0	0	0
P29353-6	SHC1	SHC1_HUMAN Isoform 6 of SHC-transforming protein 1	6464	cytosol,mitochondrial matrix,plasma membrane,Shc-EGFR complex	ephrin receptor binding,epidermal growth factor receptor binding,insulin receptor binding,insulin-like growth factor receptor binding,neurotrophin TRKA receptor binding,phospholipid binding,protein kinase binding,protein tyrosine kinase activity,transmembrane receptor protein tyrosine kinase adaptor activity	actin cytoskeleton reorganization,activation of MAPK activity,angiogenesis,blood coagulation,cellular protein metabolic process,endoplasmic reticulum unfolded protein response,epidermal growth factor receptor signaling pathway,Fc-epsilon receptor signaling pathway,fibroblast growth factor receptor signaling pathway,heart development,innate immune response,insulin receptor signaling pathway,IRE1-m…	584	62893.4	Y	0	6	6	6	6	6	6	0	0	0	0
Q6FHJ5	SCAMP3	Q6FHJ5_HUMAN SCAMP3 protein (Fragment)	-	integral component of membrane	-	protein transport	347	38243	Y	0	6	6	6	6	6	6	0	0	0	0
Q6NX51	EXOC4	Q6NX51_HUMAN Exocyst complex component 4	60412	exocyst	-	protein transport,vesicle docking involved in exocytosis	974	110498	Y	0	6	6	6	6	6	6	0	0	0	0
Q8IY81	FTSJ3	SPB1_HUMAN pre-rRNA processing protein FTSJ3	117246	nucleolus,nucleus,preribosome, small subunit precursor	poly(A) RNA binding,rRNA methyltransferase activity	enzyme-directed rRNA 2'-O-methylation	847	96558.6	Y	0	6	6	6	6	6	6	0	0	0	0
Q96IV0	NGLY1	NGLY1_HUMAN Peptide-N(4)-(N-acetyl-beta-glucosaminyl)asparagine amidase	55768	cytoplasm	metal ion binding,peptide-N4-(N-acetyl-beta-glucosaminyl)asparagine amidase activity	glycoprotein catabolic process	654	74390.3	Y	0	6	6	6	6	6	6	0	0	0	0
Q9H3S7	PTPN23	PTN23_HUMAN Tyrosine-protein phosphatase non-receptor type 23	25930	ciliary basal body,cytoplasm,cytoplasmic membrane-bounded vesicle,early endosome,endosome,extracellular exosome,nucleoplasm,nucleus	protein kinase binding,protein tyrosine phosphatase activity	cilium morphogenesis,negative regulation of epithelial cell migration,peptidyl-tyrosine dephosphorylation,positive regulation of adherens junction organization,positive regulation of early endosome to late endosome transport,positive regulation of homophilic cell adhesion,protein transport,ubiquitin-dependent protein catabolic process via the multivesicular body sorting pathway	1636	178974	Y	0	6	6	6	6	6	6	0	0	0	1
Q9Y2D5-4	AKAP2	AKAP2_HUMAN Isoform 2 of A-kinase anchor protein 2	445815	-	-	-	1103	122071	Y	11.1885	5.83	4.8	5.83	4.8	5.83	4.8	0	0	0	0
Q15365	PCBP1	PCBP1_HUMAN Poly(rC)-binding protein 1	5093	cytoplasm,extracellular exosome,intracellular membrane-bounded organelle,membrane,nucleoplasm,ribonucleoprotein complex	poly(A) RNA binding,RNA binding,single-stranded DNA binding	gene expression,mRNA splicing, via spliceosome,RNA splicing	356	37498	Y	33.5354	5.77381	4.88235	9.7	5.59551	24.25	29.88	4.2	6.12	2.5	5.34
Q7L1Q6-3	BZW1	BZW1_HUMAN Isoform 3 of Basic leucine zipper and W2 domain-containing protein 1	9689	cytoplasm,membrane	poly(A) RNA binding	regulation of transcription, DNA-templated,transcription, DNA-templated	451	51282.1	Y	9.99788	5.71	4.8	5.71	4.8	5.71	4.8	0	0	0	0
Q15366-3;F8VZX2;Q15366-2	PCBP2	PCBP2_HUMAN Isoform 3 of Poly(rC)-binding protein 2;F8VZX2_HUMAN Poly(rC)-binding protein 2;PCBP2_HUMAN Isoform 2 of Poly(rC)-binding protein 2	5094;5094	cytoplasm,cytosol,extracellular exosome,focal adhesion,membrane,nucleoplasm,nucleus,ribonucleoprotein complex;cytoplasm,cytosol,extracellular exosome,focal adhesion,membrane,nucleoplasm,nucleus,ribonucleoprotein complex	DNA binding,enzyme binding,poly(A) RNA binding,RNA binding,ubiquitin protein ligase binding;RNA binding;DNA binding,enzyme binding,poly(A) RNA binding,RNA binding,ubiquitin protein ligase binding	defense response to virus,gene expression,innate immune response,mRNA metabolic process,mRNA splicing, via spliceosome,negative regulation of defense response to virus,negative regulation of type I interferon production,proteasome-mediated ubiquitin-dependent protein catabolic process,RNA splicing;defense response to virus,gene expression,innate immune response,mRNA metabolic process,mRNA splicin…	362;321;366	38221.8055;33800.0024;38651.2791	Y	24.1671	5.625	3.71311	6.3	6.81203	15.75	18.12	2.8	4.88	2.5	2.66
Q2NKY5;Q9BUF5	TUBB6	Q2NKY5_HUMAN TUBB6 protein;TBB6_HUMAN Tubulin beta-6 chain	84617	cytoplasm,microtubule;cytoplasm,extracellular exosome,microtubule,nucleus	GTP binding,GTPase activity,structural constituent of cytoskeleton;GTP binding,GTPase activity,structural constituent of cytoskeleton	microtubule-based process,protein polymerization;'de novo' posttranslational protein folding,cellular protein metabolic process,microtubule-based process,protein folding,protein polymerization	447;446	50090.5499000001;49857.2852000001	Y	37.9447	5.59871	5.33466	2.77258	7.73988	26.09	40.17	4.66	7.53	9.41	5.19
B2R5U3;Q9H4M9	EHD1	B2R5U3_HUMAN EH-domain containing 1, isoform CRA_b;EHD1_HUMAN EH domain-containing protein 1	10938;10938	early endosome membrane,endosome membrane,extracellular exosome,lipid particle,membrane,plasma membrane,platelet dense tubular network membrane,recycling endosome membrane	calcium ion binding,GTP binding;ATP binding,calcium ion binding,GTP binding,Rab GTPase binding	endocytic recycling;blood coagulation,cellular response to nerve growth factor stimulus,cholesterol homeostasis,endocytic recycling,endocytosis,intracellular protein transport,low-density lipoprotein particle clearance,neuron projection development,positive regulation of cholesterol storage,positive regulation of endocytic recycling,positive regulation of myoblast fusion,protein homooligomerizati…	534;534	60626.9848000003;60626.9848000003	Y	26.7329	5.56	8.91	5.56	8.91	5.56	8.91	0	0	0	0
P53004	BLVRA	BIEA_HUMAN Biliverdin reductase A	644	cytosol,extracellular exosome	biliverdin reductase activity,zinc ion binding	heme catabolic process,oxidation-reduction process,porphyrin-containing compound metabolic process,small molecule metabolic process	296	33428.6	Y	52.3022	5.5	2.66667	11	8	11	8	2	3
P31930	UQCRC1	QCR1_HUMAN Cytochrome b-c1 complex subunit 1, mitochondrial	7384	mitochondrial inner membrane,mitochondrial respiratory chain,mitochondrial respiratory chain complex III,mitochondrion	metal ion binding,ubiquinol-cytochrome-c reductase activity,ubiquitin protein ligase binding	aerobic respiration,cellular metabolic process,hydrogen ion transmembrane transport,mitochondrial electron transport, ubiquinol to cytochrome c,oxidation-reduction process,oxidative phosphorylation,respiratory electron transport chain,response to activity,response to alkaloid,small molecule metabolic process	480	52646	Y	34.2843	5.5	7.5	5.5	3	11	15	2	2	2	5
P62191;Q6NW36	PSMC1	PRS4_HUMAN 26S protease regulatory subunit 4;Q6NW36_HUMAN Proteasome (Prosome, macropain) 26S subunit, ATPase, 1	5700	cell junction,cytoplasm,cytosol,cytosolic proteasome complex,membrane,nuclear proteasome complex,nucleoplasm,nucleus,proteasome accessory complex,proteasome complex,proteasome regulatory particle, base subcomplex	ATP binding,ATPase activity,poly(A) RNA binding,proteasome-activating ATPase activity,TBP-class protein binding	anaphase-promoting complex-dependent proteasomal ubiquitin-dependent protein catabolic process,antigen processing and presentation of exogenous peptide antigen via MHC class I,antigen processing and presentation of exogenous peptide antigen via MHC class I, TAP-dependent,antigen processing and presentation of peptide antigen via MHC class I,apoptotic process,cellular nitrogen compound metabolic p…	440;440	49184.6312000002;49126.5946000001	Y	23.2666	5.5	4.33333	5.5	3.25	11	13	2	3	2	4
P30837	ALDH1B1	AL1B1_HUMAN Aldehyde dehydrogenase X, mitochondrial	219	intracellular membrane-bounded organelle,mitochondrial matrix,mitochondrion,nucleoplasm	aldehyde dehydrogenase (NAD) activity	carbohydrate metabolic process,ethanol catabolic process	517	57206.4	Y	36.5983	5.42	10.45	5.42	10.45	5.42	10.45	0	1	0	0
Q5U5J2	CSNK2A1	Q5U5J2_HUMAN CSNK2A1 protein	-	-	ATP binding,protein kinase activity	-	397	45908.7	Y	4.65426	5.42	5	5.42	5	5.42	5	0	0	0	0
P39023	RPL3	RL3_HUMAN 60S ribosomal protein L3	6122	cytoplasm,cytosol,cytosolic large ribosomal subunit,extracellular exosome,focal adhesion,nucleolus,nucleoplasm,nucleus	poly(A) RNA binding,RNA binding,structural constituent of ribosome	cellular protein metabolic process,cellular response to interleukin-4,gene expression,nuclear-transcribed mRNA catabolic process, nonsense-mediated decay,SRP-dependent cotranslational protein targeting to membrane,translation,translational elongation,translational initiation,translational termination,viral life cycle,viral process,viral transcription	403	46109	Y	7.11427	5.33333	4.71429	5.33333	4.71429	32	33	6	7	6	7
Q9H223	EHD4	EHD4_HUMAN EH domain-containing protein 4	30844	early endosome membrane,endoplasmic reticulum,extracellular exosome,membrane,nucleus,perinuclear region of cytoplasm,plasma membrane,recycling endosome membrane	ATP binding,calcium ion binding,GTP binding,nucleic acid binding	cellular response to growth factor stimulus,endocytic recycling,pinocytosis,positive regulation of peptidyl-tyrosine phosphorylation,protein homooligomerization,regulation of endocytosis	541	61175.3	Y	5.45858	5.24	5.76	5.24	5.76	5.24	5.76	0	0	0	0
P38919	EIF4A3	IF4A3_HUMAN Eukaryotic initiation factor 4A-III	9775	catalytic step 2 spliceosome,cytoplasm,cytosol,exon-exon junction complex,membrane,nuclear speck,nucleolus,nucleoplasm	ATP binding,ATP-dependent RNA helicase activity,mRNA binding,poly(A) binding,poly(A) RNA binding	cytokine-mediated signaling pathway,embryonic cranial skeleton morphogenesis,gene expression,mRNA splicing, via spliceosome,mRNA transport,negative regulation of translation,nuclear-transcribed mRNA catabolic process, deadenylation-dependent decay,nuclear-transcribed mRNA catabolic process, nonsense-mediated decay,nuclear-transcribed mRNA poly(A) tail shortening,positive regulation of translation…	411	46871.2	Y	59.7992	5.23438	11.8158	14.9554	3.71074	16.75	13.47	3.2	1.14	1.12	3.63
P62140	PPP1CB	PP1B_HUMAN Serine/threonine-protein phosphatase PP1-beta catalytic subunit	5500	cytosol,extracellular exosome,focal adhesion,glycogen granule,MLL5-L complex,nucleolus,nucleoplasm,nucleus,protein phosphatase type 1 complex,PTW/PP1 phosphatase complex	metal ion binding,myosin phosphatase activity,myosin-light-chain-phosphatase activity,phosphatase activity,protein kinase binding	cell division,circadian regulation of gene expression,entrainment of circadian clock by photoperiod,G2/M transition of mitotic cell cycle,glycogen metabolic process,mitotic cell cycle,negative regulation of transforming growth factor beta receptor signaling pathway,protein dephosphorylation,regulation of cell adhesion,regulation of circadian rhythm,regulation of glycogen biosynthetic process,regu…	327	37187	Y	18.7493	5.19	3.74	5.19	3.74	5.19	3.74	0	0	0	0
A8K0T9		A8K0T9_HUMAN cDNA FLJ75422, highly similar to Homo sapiens capping protein (actin filament) muscle Z-line, alpha 1, mRNA	-	F-actin capping protein complex	-	barbed-end actin filament capping	286	32908.8	Y	20.346	5.14	3.6	5.14	3.6	5.14	3.6	0	0	0	0
Q9BQG0-2	MYBBP1A	MBB1A_HUMAN Isoform 2 of Myb-binding protein 1A	10514	cytoplasm,intracellular membrane-bounded organelle,membrane,NLS-dependent protein nuclear import complex,nucleolus,nucleus	core promoter binding,DNA-directed DNA polymerase activity,poly(A) RNA binding,sequence-specific DNA binding,transcription corepressor activity,transcription factor binding	cellular response to glucose starvation,circadian regulation of gene expression,intrinsic apoptotic signaling pathway by p53 class mediator,negative regulation of transcription, DNA-templated,nucleocytoplasmic transport,osteoblast differentiation,positive regulation of anoikis,positive regulation of cell cycle arrest,regulation of transcription, DNA-templated,respiratory electron transport chain,…	1332	149367	Y	32.9914	5	9	5	9	5	9	0	0	0	0
P09543	CNP	CN37_HUMAN 2',3'-cyclic-nucleotide 3'-phosphodiesterase	1267	cytoplasm,extracellular exosome,extracellular space,melanosome,membrane,microtubule,microvillus,mitochondrial inner membrane,mitochondrial outer membrane,myelin sheath abaxonal region,myelin sheath adaxonal region,nucleoplasm,nucleus,perinuclear region of cytoplasm,plasma membrane,pseudopodium	2',3'-cyclic-nucleotide 3'-phosphodiesterase activity,cyclic nucleotide binding,RNA binding	adult locomotory behavior,aging,axonogenesis,cyclic nucleotide catabolic process,forebrain development,microtubule cytoskeleton organization,oligodendrocyte differentiation,regulation of mitochondrial membrane permeability,response to lipopolysaccharide,response to toxic substance,substantia nigra development,synaptic transmission	421	47578.7	Y	26.6469	5	8	5	8	5	8	0	0	0	0
Q9BSJ2-4	TUBGCP2	GCP2_HUMAN Isoform 3 of Gamma-tubulin complex component 2	10844	centrosome,cytoplasmic microtubule,cytosol,membrane,microtubule organizing center,nucleoplasm,spindle pole	-	G2/M transition of mitotic cell cycle,microtubule nucleation,mitotic cell cycle,protein complex assembly	930	105628	Y	26.4906	5	3	5	6	5	6	1	2	0	1
P20042;B5BU01	EIF2S2	IF2B_HUMAN Eukaryotic translation initiation factor 2 subunit 2;B5BU01_HUMAN Eukaryotic translation initiation factor 2 beta	8894	cytoplasm,cytosol,eukaryotic translation initiation factor 2 complex	metal ion binding,poly(A) RNA binding,RNA binding,translation factor activity, RNA binding,translation initiation factor activity;translation initiation factor activity	cellular protein metabolic process,gene expression,in utero embryonic development,male germ cell proliferation,male gonad development,translation,translational initiation,transmembrane transport	333;333	38388.5085;38330.4719	Y	20.3771	5	3.5	5	3.5	5	7	0	2	0	2
E7EQD5	STXBP2	E7EQD5_HUMAN Syntaxin-binding protein 2	-	-	-	-	604	67695.2	Y	19.245	5	7	5	7	5	7	0	0	0	0
P50552	VASP	VASP_HUMAN Vasodilator-stimulated phosphoprotein	7408	actin cytoskeleton,cytoplasm,cytosol,extracellular exosome,filopodium membrane,focal adhesion,lamellipodium membrane,plasma membrane,tight junction	profilin binding	actin polymerization or depolymerization,axon guidance,cell junction assembly,neural tube closure,positive regulation of actin filament polymerization,protein homotetramerization,T cell receptor signaling pathway	380	39829.8	Y	19.245	5	7	5	7	5	7	0	0	0	0
P85037	FOXK1	FOXK1_HUMAN Forkhead box protein K1	221937	nucleolus,nucleoplasm,nucleus	RNA polymerase II regulatory region sequence-specific DNA binding,sequence-specific DNA binding RNA polymerase II transcription factor activity	anatomical structure morphogenesis,cell differentiation,muscle organ development,negative regulation of cell growth,negative regulation of transcription, DNA-templated,positive regulation of transcription, DNA-templated,regulation of transcription from RNA polymerase II promoter	733	75457.5	Y	19.245	5	7	5	7	5	7	0	0	0	0
Q01780	EXOSC10	EXOSX_HUMAN Exosome component 10	5394	cytoplasm,exosome (RNase complex),membrane,nuclear exosome (RNase complex),nucleolus,nucleoplasm,nucleus,transcriptionally active chromatin	3'-5' exonuclease activity,exoribonuclease activity,nucleotide binding,poly(A) RNA binding	CUT catabolic process,dosage compensation by inactivation of X chromosome,histone mRNA catabolic process,maturation of 5.8S rRNA,nuclear mRNA surveillance,nuclear polyadenylation-dependent rRNA catabolic process,nuclear retention of unspliced pre-mRNA at the site of transcription,nuclear-transcribed mRNA catabolic process,nuclear-transcribed mRNA catabolic process, nonsense-mediated decay,RNA pho…	885	100831	Y	19.245	5	7	5	7	5	7	1	1	0	1
Q5VZU9	TPP2	Q5VZU9_HUMAN Tripeptidyl-peptidase 2	7174	cytoplasm,nucleoplasm,nucleus	serine-type endopeptidase activity	-	1262	139766	Y	19.245	5	7	5	7	5	7	0	0	0	0
Q9H488	POFUT1	OFUT1_HUMAN GDP-fucose protein O-fucosyltransferase 1	23509	endoplasmic reticulum,membrane	fucosyltransferase activity,peptide-O-fucosyltransferase activity	angiogenesis,embryo development,fucose metabolic process,heart development,nervous system development,Notch signaling pathway,O-glycan processing,protein O-linked fucosylation,protein O-linked glycosylation,regulation of transcription, DNA-templated,somitogenesis	388	43955.9	Y	19.245	5	7	5	7	5	7	0	0	0	0
B7Z8E7		B7Z8E7_HUMAN cDNA FLJ55400, highly similar to Protein OS-9	-	-	-	-	740	83568.9	Y	12.83	5	4	5	4	5	4	0	0	0	0
O95671	ASMTL	ASML_HUMAN N-acetylserotonin O-methyltransferase-like protein	8623	cytoplasm	O-methyltransferase activity	-	621	68856.9	Y	12.83	5	4	5	4	5	4	0	0	0	0
P20020	ATP2B1	AT2B1_HUMAN Plasma membrane calcium-transporting ATPase 1	490	extracellular exosome,integral component of plasma membrane,membrane,nucleus,plasma membrane	ATP binding,calcium-transporting ATPase activity,metal ion binding	blood coagulation,ion transmembrane transport,transmembrane transport,transport	1258	138756	Y	12.83	5	4	5	4	5	4	0	0	0	0
P28066	PSMA5	PSA5_HUMAN Proteasome subunit alpha type-5	5686	cytoplasm,cytosol,extracellular exosome,nucleoplasm,nucleus,proteasome complex,proteasome core complex,proteasome core complex, alpha-subunit complex	endopeptidase activity,threonine-type endopeptidase activity	anaphase-promoting complex-dependent proteasomal ubiquitin-dependent protein catabolic process,antigen processing and presentation of exogenous peptide antigen via MHC class I,antigen processing and presentation of exogenous peptide antigen via MHC class I, TAP-dependent,antigen processing and presentation of peptide antigen via MHC class I,apoptotic process,cellular nitrogen compound metabolic p…	241	26411.1	Y	12.83	5	4	5	4	5	4	0	0	0	0
P35611-3	ADD1	ADDA_HUMAN Isoform 3 of Alpha-adducin	118	cytosol,dendritic spine,F-actin capping protein complex,focal adhesion,intermediate filament cytoskeleton,nucleoplasm,nucleus,perinuclear region of cytoplasm,plasma membrane,postsynaptic density	actin binding,actin filament binding,poly(A) RNA binding,protein heterodimerization activity,protein homodimerization activity,spectrin binding,structural molecule activity,transcription factor binding	actin cytoskeleton organization,actin filament bundle assembly,apoptotic process,barbed-end actin filament capping,cell morphogenesis,cell volume homeostasis,cellular component disassembly involved in execution phase of apoptosis,cellular protein metabolic process,cellular response to retinoic acid,endoplasmic reticulum unfolded protein response,erythrocyte differentiation,hemoglobin metabolic pr…	768	84303.2	Y	12.83	5	4	5	4	5	4	0	0	0	0
Q13057-2	COASY	COASY_HUMAN Isoform 2 of Bifunctional coenzyme A synthase	80347	cytoplasm,extracellular exosome,mitochondrial matrix,mitochondrial outer membrane,nucleoplasm	ATP binding,dephospho-CoA kinase activity,pantetheine-phosphate adenylyltransferase activity	coenzyme A biosynthetic process,coenzyme biosynthetic process,pantothenate metabolic process,small molecule metabolic process,vitamin metabolic process,water-soluble vitamin metabolic process	593	65339.5	Y	12.83	5	4	5	4	5	4	0	0	0	1
Q13425	SNTB2	SNTB2_HUMAN Beta-2-syntrophin	6645	cytoplasm,dystrophin-associated glycoprotein complex,extracellular exosome,focal adhesion,membrane,microtubule,protein complex,synapse,transport vesicle membrane	poly(A) RNA binding	-	540	57949.8	Y	12.83	5	4	5	4	5	4	0	1	0	1
Q53GY0		Q53GY0_HUMAN Plastin 3 variant (Fragment)	-	-	calcium ion binding	-	630	70767.2	Y	12.83	5	4	5	4	5	4	0	0	0	0
Q59FT7		Q59FT7_HUMAN Mitogen-activated protein kinase kinase kinase 7 interacting protein 1 isoform alpha variant (Fragment)	-	membrane	kinase activity	-	648	70265.4	Y	12.83	5	4	5	4	5	4	0	0	0	0
Q6PKG0	LARP1	LARP1_HUMAN La-related protein 1	23367	cytoplasm,membrane,nucleoplasm	eukaryotic initiation factor 4E binding,mRNA 3'-UTR binding,mRNA 5'-UTR binding,poly(A) RNA binding,RNA cap binding,translation activator activity,translation initiation factor binding	cell proliferation,positive regulation of macroautophagy,positive regulation of translation,TOR signaling,translational initiation	1096	123511	Y	12.83	5	4	5	4	5	4	0	0	0	0
Q6PL18	ATAD2	ATAD2_HUMAN ATPase family AAA domain-containing protein 2	29028	extracellular exosome,nucleoplasm	ATP binding,ATPase activity,chromatin binding,histone binding	negative regulation of chromatin silencing,positive regulation of transcription from RNA polymerase II promoter,positive regulation of transcription, DNA-templated,transcription, DNA-templated	1390	158555	Y	12.83	5	4	5	4	5	4	0	0	0	0
Q86UU1	PHLDB1	PHLB1_HUMAN Pleckstrin homology-like domain family B member 1	23187	-	-	-	1377	151162	Y	12.83	5	4	5	4	5	4	0	0	0	1
Q8N7V9	PRKAG1	Q8N7V9_HUMAN 5'-AMP-activated protein kinase subunit gamma-1	-	-	-	-	340	38532.7	Y	12.83	5	4	5	4	5	4	0	0	0	0
Q8NI36	WDR36	WDR36_HUMAN WD repeat-containing protein 36	134430	nucleolus,Pwp2p-containing subcomplex of 90S preribosome,small-subunit processome	poly(A) RNA binding	regulation of axon extension,response to stimulus,retina homeostasis,rRNA processing,visual perception	951	105322	Y	12.83	5	4	5	4	5	4	0	1	0	0
Q8WVY7	UBLCP1	UBCP1_HUMAN Ubiquitin-like domain-containing CTD phosphatase 1	134510	nucleolus,nucleus	phosphoprotein phosphatase activity	-	318	36804.7	Y	12.83	5	4	5	4	5	4	0	0	0	1
Q96EK5	KIAA1279	KBP_HUMAN KIF1-binding protein	26128	cytoskeleton,mitochondrion	kinesin binding	cell differentiation,mitochondrial transport,nervous system development	621	71814.2	Y	12.83	5	4	5	4	5	4	0	0	0	0
Q96KA5	CLPTM1L	CLP1L_HUMAN Cleft lip and palate transmembrane protein 1-like protein	81037	integral component of membrane,membrane	-	apoptotic process	538	62229.4	Y	12.83	5	4	5	4	5	4	0	0	0	0
Q96T88-2	UHRF1	UHRF1_HUMAN Isoform 2 of E3 ubiquitin-protein ligase UHRF1	29128	euchromatin,heterochromatin,nuclear chromatin,nuclear heterochromatin,nuclear matrix,nucleus,replication fork	core promoter proximal region sequence-specific DNA binding,hemi-methylated DNA-binding,histone binding,identical protein binding,ligase activity,methyl-CpG binding,methylated histone binding,nucleosomal histone binding,sequence-specific DNA binding transcription factor activity,ubiquitin protein ligase activity,ubiquitin-protein transferase activity,zinc ion binding	cell cycle,cell proliferation,DNA methylation on cytosine,DNA repair,gene expression,histone monoubiquitination,histone ubiquitination,maintenance of DNA methylation,negative regulation of transcription from RNA polymerase II promoter,positive regulation of cellular protein metabolic process,positive regulation of DNA topoisomerase (ATP-hydrolyzing) activity,positive regulation of transcription f…	806	91116.7	Y	12.83	5	4	5	4	5	4	0	0	0	0
Q99755	PIP5K1A	PI51A_HUMAN Phosphatidylinositol 4-phosphate 5-kinase type-1 alpha	8394	cytoplasm,cytosol,focal adhesion,lamellipodium,nuclear speck,nucleoplasm,nucleus,plasma membrane,ruffle membrane	1-phosphatidylinositol-4-phosphate 5-kinase activity,ATP binding,kinase binding	actin cytoskeleton reorganization,activation of GTPase activity,cell chemotaxis,cell migration,fibroblast migration,focal adhesion assembly,glycerophospholipid metabolic process,keratinocyte differentiation,phagocytosis,phosphatidylinositol biosynthetic process,phosphatidylinositol phosphorylation,phospholipid biosynthetic process,phospholipid metabolic process,protein targeting to plasma membran…	562	62633.5	Y	12.83	5	4	5	4	5	4	0	0	0	0
Q9NUL3	STAU2	STAU2_HUMAN Double-stranded RNA-binding protein Staufen homolog 2	27067	endoplasmic reticulum,membrane,microtubule,nucleolus	double-stranded RNA binding,poly(A) RNA binding	transport	570	62640.7	Y	12.83	5	4	5	4	5	4	0	0	0	0
Q9UN86	G3BP2	G3BP2_HUMAN Ras GTPase-activating protein-binding protein 2	9908	cytoplasm	nucleotide binding,poly(A) RNA binding,receptor signaling complex scaffold activity	cytoplasmic sequestering of NF-kappaB,mRNA transport,Ras protein signal transduction	482	54121.2	Y	12.83	5	4	5	4	5	4	0	0	0	1
Q9UNX4	WDR3	WDR3_HUMAN WD repeat-containing protein 3	10885	nuclear membrane,nucleolus,nucleus,Pwp2p-containing subcomplex of 90S preribosome,small-subunit processome	poly(A) RNA binding,snoRNA binding	maturation of SSU-rRNA from tricistronic rRNA transcript (SSU-rRNA, 5.8S rRNA, LSU-rRNA)	943	106099	Y	12.83	5	4	5	4	5	4	0	0	0	0
B3KNP8		B3KNP8_HUMAN cDNA FLJ30111 fis, clone BNGH42000360, highly similar to 3-ketoacyl-CoA thiolase, mitochondrial (EC 2.3.1.16)	10449	-	transferase activity, transferring acyl groups other than amino-acyl groups	-	397	41896.2	Y	10.4973	5	6	5	6	5	6	0	0	0	0
O95340-2	PAPSS2	PAPS2_HUMAN Isoform B of Bifunctional 3'-phosphoadenosine 5'-phosphosulfate synthase 2	9060	cytosol	adenylylsulfate kinase activity,ATP binding,nucleotidyltransferase activity,sulfate adenylyltransferase (ATP) activity	3'-phosphoadenosine 5'-phosphosulfate biosynthetic process,3'-phosphoadenosine 5'-phosphosulfate metabolic process,blood coagulation,bone development,carbohydrate metabolic process,glycosaminoglycan metabolic process,skeletal system development,small molecule metabolic process,sulfate assimilation,xenobiotic metabolic process	619	69970.5	Y	10.4973	5	6	5	6	5	6	0	0	0	0
P24928	POLR2A	RPB1_HUMAN DNA-directed RNA polymerase II subunit RPB1	5430	DNA-directed RNA polymerase II, core complex,nucleoplasm,nucleus	DNA binding,DNA-directed RNA polymerase activity,metal ion binding,poly(A) RNA binding,RNA-directed RNA polymerase activity,ubiquitin protein ligase binding	7-methylguanosine mRNA capping,DNA repair,gene expression,mRNA splicing, via spliceosome,nucleotide-excision repair,piRNA metabolic process,positive regulation of RNA splicing,positive regulation of viral transcription,regulation of transcription, DNA-templated,RNA splicing,somatic stem cell maintenance,transcription elongation from RNA polymerase II promoter,transcription from RNA polymerase II …	1970	217177	Y	10.4973	5	6	5	6	5	6	0	0	0	0
P35240-2	NF2	MERL_HUMAN Isoform 2 of Merlin	4771	adherens junction,apical part of cell,cleavage furrow,cortical actin cytoskeleton,cytoplasm,cytoskeleton,early endosome,extrinsic component of membrane,filopodium membrane,lamellipodium,membrane,nucleolus,nucleus,perinuclear region of cytoplasm,plasma membrane,ruffle membrane	-	actin cytoskeleton organization,cell-cell junction organization,ectoderm development,hippocampus development,lens fiber cell differentiation,mesoderm formation,negative regulation of cell migration,negative regulation of cell proliferation,negative regulation of cell-cell adhesion,negative regulation of cell-matrix adhesion,negative regulation of DNA replication,negative regulation of JAK-STAT ca…	620	72513.9	Y	10.4973	5	6	5	6	5	6	0	0	0	0
O94874	UFL1	UFL1_HUMAN E3 UFM1-protein ligase 1	23376	cytoplasm,cytosol,endoplasmic reticulum,endoplasmic reticulum membrane,membrane,nucleoplasm,nucleus,protein complex	ligase activity,UFM1 transferase activity	negative regulation of NF-kappaB transcription factor activity,negative regulation of protein ubiquitination,osteoblast differentiation,positive regulation of cell proliferation,protein polyufmylation,protein ufmylation,regulation of intracellular estrogen receptor signaling pathway,regulation of proteasomal ubiquitin-dependent protein catabolic process,regulation of protein localization,response…	794	89595.4	Y	0	5	5	5	5	5	5	0	0	0	1
P09960	LTA4H	LKHA4_HUMAN Leukotriene A-4 hydrolase	4048	cytoplasm,cytosol,extracellular exosome,nucleoplasm	aminopeptidase activity,epoxide hydrolase activity,leukotriene-A4 hydrolase activity,metallopeptidase activity,peptidase activity,poly(A) RNA binding,zinc ion binding	arachidonic acid metabolic process,inflammatory response,leukotriene biosynthetic process,leukotriene metabolic process,peptide catabolic process,small molecule metabolic process	611	69285.4	Y	0	5	5	5	5	5	5	0	0	0	0
P48507	GCLM	GSH0_HUMAN Glutamate--cysteine ligase regulatory subunit	2730	cytosol,glutamate-cysteine ligase complex	enzyme regulator activity,glutamate-cysteine ligase activity,glutamate-cysteine ligase catalytic subunit binding	apoptotic mitochondrial changes,cellular nitrogen compound metabolic process,cysteine metabolic process,glutamate metabolic process,glutathione biosynthetic process,glutathione derivative biosynthetic process,negative regulation of extrinsic apoptotic signaling pathway,negative regulation of neuron apoptotic process,positive regulation of glutamate-cysteine ligase activity,regulation of blood ves…	274	30727.1	Y	0	5	5	5	5	5	5	0	0	0	0
Q6ZXV5	TMTC3	TMTC3_HUMAN Transmembrane and TPR repeat-containing protein 3	160418	integral component of membrane	-	bud outgrowth involved in lung branching,lung alveolus development,muscle fiber development,post-embryonic development,regulation of gene expression	915	104009	Y	0	5	5	5	5	5	5	0	0	0	0
Q8NCG7	DAGLB	DGLB_HUMAN Sn1-specific diacylglycerol lipase beta	221955	integral component of membrane,lysosomal membrane,plasma membrane	lipase activity,metal ion binding	arachidonic acid metabolic process,blood coagulation,lipid catabolic process,neuroblast proliferation,neurotransmitter biosynthetic process,platelet activation	672	73732.3	Y	0	5	5	5	5	5	5	0	0	0	0
Q8TDJ5	TFG/ALK	Q8TDJ5_HUMAN Tyrosine-protein kinase receptor	-	integral component of membrane	ATP binding,transmembrane receptor protein tyrosine kinase activity	activation of MAPK activity,neuron development,transmembrane receptor protein tyrosine kinase signaling pathway	803	88671.1	Y	0	5	5	5	5	5	5	0	0	1	0
Q8WXF1	PSPC1	PSPC1_HUMAN Paraspeckle component 1	55269	cytoplasm,nuclear matrix,nuclear speck,nucleolus,nucleoplasm,paraspeckles	core promoter binding,nucleotide binding,poly(A) RNA binding	negative regulation of transcription, DNA-templated,regulation of circadian rhythm,rhythmic process,transcription, DNA-templated	523	58743.8	Y	0	5	5	5	5	5	5	0	0	0	0
Q9NQG5	RPRD1B	RPR1B_HUMAN Regulation of nuclear pre-mRNA domain-containing protein 1B	58490	DNA-directed RNA polymerase II, holoenzyme,nucleus	RNA polymerase II core binding	dephosphorylation of RNA polymerase II C-terminal domain,positive regulation of cell proliferation,positive regulation of transcription from RNA polymerase II promoter,regulation of cell cycle process,transcription, DNA-templated	326	36899.8	Y	0	5	5	5	5	5	5	0	0	0	0
A4D275	ARPC1B	A4D275_HUMAN Actin related protein 2/3 complex, subunit 1B, 41kDa	10095	Arp2/3 protein complex	-	Arp2/3 complex-mediated actin nucleation	372	40949.9	Y	10.4973	4.8	4	4.8	4	4.8	4	0	0	0	0
H0YAV1	RRM2B	H0YAV1_HUMAN Ribonucleoside-diphosphate reductase subunit M2 B (Fragment)	-	-	oxidoreductase activity	deoxyribonucleoside diphosphate metabolic process	408	46967	Y	4.6188	4.8	5.2	4.8	5.2	4.8	5.2	0	0	0	0
P17987	TCP1	TCPA_HUMAN T-complex protein 1 subunit alpha	6950	acrosomal vesicle,cell body,centrosome,chaperonin-containing T-complex,cytosol,extracellular exosome,Golgi apparatus,microtubule,nuclear heterochromatin,pericentriolar material,zona pellucida receptor complex	ATP binding,poly(A) RNA binding,ubiquitin protein ligase binding,unfolded protein binding	'de novo' posttranslational protein folding,binding of sperm to zona pellucida,cellular protein metabolic process,protein folding,regulation of macrophage apoptotic process,toxin transport,translocation of peptides or proteins into host cell cytoplasm,tubulin complex assembly	556	60343.7	Y	13.0891	4.755	3.65615	4.755	3.96083	47.55	47.53	10	13	10	12
B5BUB1;Q9Y265	RUVBL1	B5BUB1_HUMAN RuvB-like 1 (Fragment);RUVB1_HUMAN RuvB-like 1	8607	cytoplasm,extracellular exosome,Golgi apparatus,Ino80 complex,intracellular membrane-bounded organelle,membrane,microtubule organizing center,MLL1 complex,NuA4 histone acetyltransferase complex,nuclear matrix,nucleoplasm,nucleus,Swr1 complex	ATP binding,ATP-dependent 5'-3' DNA helicase activity;ATP binding,DNA helicase activity	cell division,CENP-A containing nucleosome assembly,chromatin organization,DNA duplex unwinding,DNA recombination,DNA repair,histone H2A acetylation,histone H4 acetylation,mitotic nuclear division,nucleosome assembly,regulation of growth,regulation of transcription from RNA polymerase II promoter,spermatogenesis,transcription, DNA-templated	456;456	50216.0855000002;50228.1399000002	Y	30.5216	4.75	3.8	6.33333	3.16667	19	19	4	5	3	6
B3KN57		B3KN57_HUMAN cDNA FLJ13654 fis, clone PLACE1011477, highly similar to Sorting nexin-2	-	retromer complex	phosphatidylinositol binding	endocytosis,intracellular protein transport	519	58452.2	Y	23.0544	4.67	7	4.67	7	4.67	7	0	1	0	1
Q96J02	ITCH	ITCH_HUMAN E3 ubiquitin-protein ligase Itchy homolog	83737	cell cortex,cytoplasm,cytoplasmic vesicle,cytosol,extracellular exosome,membrane,nucleus,plasma membrane	CXCR chemokine receptor binding,ligase activity,ribonucleoprotein complex binding,ubiquitin protein ligase activity,ubiquitin-protein transferase activity	apoptotic process,defense response to virus,inflammatory response,innate immune response,negative regulation of alpha-beta T cell proliferation,negative regulation of apoptotic process,negative regulation of defense response to virus,negative regulation of JNK cascade,negative regulation of NF-kappaB transcription factor activity,negative regulation of type I interferon production,Notch signaling…	903	102803	Y	23.0544	4.67	7	4.67	7	4.67	7	0	0	0	0
Q6IPH7	RPL14	Q6IPH7_HUMAN RPL14 protein	-	cytoplasm,ribosome	structural constituent of ribosome	translation	220	23787.3	Y	21.3976	4.5	3.6	6	4.5	18	18	4	5	3	4
P52597	HNRNPF	HNRPF_HUMAN Heterogeneous nuclear ribonucleoprotein F	3185	catalytic step 2 spliceosome,membrane,nucleoplasm,nucleus	nucleotide binding,poly(A) RNA binding,RNA binding,single-stranded RNA binding	gene expression,mRNA splicing, via spliceosome,regulation of RNA splicing,RNA processing,RNA splicing	415	45672	Y	12.6754	4.47	5.21769	4.47	5.76692	4.47	7.67	0	1.47	0	1.33
P62879	GNB2	GBB2_HUMAN Guanine nucleotide-binding protein G(I)/G(S)/G(T) subunit beta-2	2783	cell body,extracellular exosome,extracellular space,focal adhesion,lysosomal membrane,membrane,perinuclear region of cytoplasm,plasma membrane,protein complex,vesicle	calcium channel regulator activity,GTPase activity,GTPase binding,protein complex binding,signal transducer activity	cellular response to glucagon stimulus,energy reserve metabolic process,G-protein coupled receptor signaling pathway,small molecule metabolic process,synaptic transmission	340	37331.2	Y	12.0356	4.34	5.35	4.34	5.35	8.68	5.35	2	0	2	0
P55786	NPEPPS	PSA_HUMAN Puromycin-sensitive aminopeptidase	9520	cytosol,extracellular exosome,nucleus	aminopeptidase activity,metallopeptidase activity,zinc ion binding	antigen processing and presentation of peptide antigen via MHC class I,cellular response to hypoxia,positive regulation of protein targeting to mitochondrion,protein polyubiquitination	919	103277	Y	72.4831	4.33333	3.8	13	3.8	13	19	3	5	1	5
Q15046-2	KARS	SYK_HUMAN Isoform Mitochondrial of Lysine--tRNA ligase	3735	aminoacyl-tRNA synthetase multienzyme complex,cytoplasm,cytosol,extracellular region,microtubule cytoskeleton,mitochondrial matrix,mitochondrion,nucleus,plasma membrane	amino acid binding,ATP binding,lysine-tRNA ligase activity,metal ion binding,tRNA binding	diadenosine tetraphosphate biosynthetic process,gene expression,lysyl-tRNA aminoacylation,tRNA aminoacylation for protein translation,tRNA processing,viral process	625	71497.2	Y	64.15	4	14	4	14	4	14	0	1	0	0
B3KMZ6		B3KMZ6_HUMAN cDNA FLJ13058 fis, clone NT2RP3001587, highly similar to Ubiquitin-like 1-activating enzyme E1B	-	-	ATP binding,SUMO activating enzyme activity	protein sumoylation	640	71161.6	Y	45.1746	4	9	4	4.5	4	9	0	1	0	2
P49589-3	CARS	SYCC_HUMAN Isoform 3 of Cysteine--tRNA ligase, cytoplasmic	833	cytoplasm,cytosol	ATP binding,cysteine-tRNA ligase activity,metal ion binding,protein homodimerization activity,tRNA binding	cysteinyl-tRNA aminoacylation,gene expression,tRNA aminoacylation for protein translation	831	94637.8	Y	38.49	4	8	4	8	4	8	0	1	0	1
Q8WUM0	NUP133	NU133_HUMAN Nuclear pore complex protein Nup133	55746	condensed chromosome kinetochore,cytosol,membrane,nuclear envelope,nuclear membrane,nuclear pore,nuclear pore outer ring	nucleocytoplasmic transporter activity	carbohydrate metabolic process,cellular protein metabolic process,cellular response to heat,cytokine-mediated signaling pathway,gene expression,glucose transport,hexose transport,mitotic cell cycle,mitotic nuclear envelope disassembly,mRNA export from nucleus,nuclear pore organization,paraxial mesoderm development,post-translational protein modification,protein sumoylation,protein transport,regul…	1156	128979	Y	38.49	4	8	4	8	4	8	0	0	0	0
E7ESA6	PTK2	E7ESA6_HUMAN Focal adhesion kinase 1	-	cytoplasm,cytoskeleton,focal adhesion	ATP binding,protein tyrosine kinase activity,signal transducer activity	signal complex assembly	1096	124082	Y	29.6072	4	3	4	6	4	6	0	2	0	1
P49411	TUFM	EFTU_HUMAN Elongation factor Tu, mitochondrial	7284	extracellular exosome,membrane,mitochondrial nucleoid,mitochondrion	GTP binding,GTPase activity,poly(A) RNA binding,translation elongation factor activity	mitochondrial translation,mitochondrial translational elongation,organelle organization,translational elongation	452	49541.7	Y	24.192	4	3	5.33333	3.75	32	30	8	10	6	8
B2R7B5		B2R7B5_HUMAN cDNA, FLJ93365, highly similar to Homo sapiens KH domain containing, RNA binding, signal transduction associated 1 (KHDRBS1), mRNA	-	-	RNA binding	-	443	48225.5	Y	23.094	4	6	4	6	4	6	0	0	0	0
P18858	LIG1	DNLI1_HUMAN DNA ligase 1	3978	Golgi apparatus,intracellular membrane-bounded organelle,mitochondrion,nucleoplasm,nucleus	ATP binding,DNA binding,DNA ligase (ATP) activity,DNA ligase activity,metal ion binding	anatomical structure morphogenesis,base-excision repair,cell division,DNA biosynthetic process,DNA ligation,DNA metabolic process,DNA repair,DNA strand elongation involved in DNA replication,double-strand break repair,double-strand break repair via homologous recombination,double-strand break repair via nonhomologous end joining,mismatch repair,mitotic cell cycle,nucleotide-excision repair,nucleo…	919	101736	Y	23.094	4	6	4	6	4	6	0	0	0	0
Q86VY4	TSPYL5	TSYL5_HUMAN Testis-specific Y-encoded-like protein 5	85453	nucleus	-	cellular response to gamma radiation,nucleosome assembly,positive regulation of cell proliferation,positive regulation of protein kinase B signaling,positive regulation of protein ubiquitination,regulation of growth	417	45143.5	Y	23.094	4	6	4	6	4	6	0	0	0	0
Q9H078-2	CLPB	CLPB_HUMAN Isoform 2 of Caseinolytic peptidase B protein homolog	81570	mitochondrion	ATP binding	cellular response to heat	677	75449.4	Y	23.094	4	6	4	6	4	6	0	0	0	0
Q9Y2Z4	YARS2	SYYM_HUMAN Tyrosine--tRNA ligase, mitochondrial	51067	cytosol,mitochondrial matrix,mitochondrion	ATP binding,poly(A) RNA binding,protein homodimerization activity,tRNA binding,tyrosine binding,tyrosine-tRNA ligase activity	gene expression,mitochondrial tyrosyl-tRNA aminoacylation,translation,tRNA aminoacylation,tRNA aminoacylation for protein translation	477	53199.1	Y	23.094	4	6	4	6	4	6	0	1	0	0
B4DRT2	MRPS27	B4DRT2_HUMAN 28S ribosomal protein S27, mitochondrial	-	-	-	-	428	49150.1	Y	12.83	4	5	4	5	4	5	0	0	0	0
E9PM46	USP47	E9PM46_HUMAN Ubiquitin carboxyl-terminal hydrolase	-	-	-	-	1355	154698	Y	12.83	4	5	4	5	4	5	0	0	0	0
F1T0A5	PRPF31	F1T0A5_HUMAN PRP31 pre-mRNA processing factor 31 homolog (Yeast), isoform CRA_a	26121	nucleus,U4/U6 x U5 tri-snRNP complex,viral nucleocapsid	-	spliceosomal tri-snRNP complex assembly	499	55456.2	Y	12.83	4	5	4	5	4	5	0	1	0	0
O00267	SUPT5H	SPT5H_HUMAN Transcription elongation factor SPT5	6829	DSIF complex,nucleoplasm,nucleus	chromatin binding,enzyme binding,poly(A) RNA binding,protein heterodimerization activity	7-methylguanosine mRNA capping,cell cycle,chromatin remodeling,DNA-templated transcription, elongation,gene expression,negative regulation of DNA-templated transcription, elongation,negative regulation of mRNA polyadenylation,negative regulation of transcription from RNA polymerase II promoter,positive regulation of DNA-templated transcription, elongation,positive regulation of macroautophagy,pos…	1087	121000	Y	12.83	4	5	4	5	4	5	0	0	0	0
O00443;L7RRS0	PIK3C2A	P3C2A_HUMAN Phosphatidylinositol 4-phosphate 3-kinase C2 domain-containing subunit alpha;L7RRS0_HUMAN Phosphatidylinositol-4-phosphate 3-kinase, catalytic subunit type 2 alpha	5286;5286	clathrin-coated vesicle,cytoplasm,cytosol,extracellular exosome,Golgi apparatus,membrane,nucleus,phosphatidylinositol 3-kinase complex,plasma membrane,vesicle	1-phosphatidylinositol-3-kinase activity,1-phosphatidylinositol-4-phosphate 3-kinase activity,ATP binding,phosphatidylinositol 3-kinase activity,phosphatidylinositol binding;1-phosphatidylinositol-3-kinase activity,ATP binding,phosphatidylinositol binding	adaptive immune response,cell chemotaxis,clathrin coat assembly,endocytosis,epidermal growth factor receptor signaling pathway,exocytosis,inflammatory response,innate immune response,insulin receptor signaling pathway,negative regulation of zinc ion transmembrane transport,phosphatidylinositol 3-kinase signaling,phosphatidylinositol biosynthetic process,phosphatidylinositol phosphorylation,phosph…	1686;1686	190679.993200001;190679.993200001	Y	12.83	4	5	4	5	4	5	0	0	0	0
O43252	PAPSS1	PAPS1_HUMAN Bifunctional 3'-phosphoadenosine 5'-phosphosulfate synthase 1	9061	cytosol	adenylylsulfate kinase activity,ATP binding,nucleotidyltransferase activity,sulfate adenylyltransferase (ATP) activity	3'-phosphoadenosine 5'-phosphosulfate biosynthetic process,3'-phosphoadenosine 5'-phosphosulfate metabolic process,carbohydrate metabolic process,glycosaminoglycan metabolic process,skeletal system development,small molecule metabolic process,sulfate assimilation,xenobiotic metabolic process	624	70833.4	Y	12.83	4	5	4	5	4	5	0	0	0	0
P08559-4	PDHA1	ODPA_HUMAN Isoform 4 of Pyruvate dehydrogenase E1 component subunit alpha, somatic form, mitochondrial	5160	mitochondrial matrix,mitochondrion,nucleus,pyruvate dehydrogenase complex	pyruvate dehydrogenase (acetyl-transferring) activity,pyruvate dehydrogenase activity	acetyl-CoA biosynthetic process from pyruvate,cellular metabolic process,glucose metabolic process,glycolytic process,pyruvate metabolic process,regulation of acetyl-CoA biosynthetic process from pyruvate,small molecule metabolic process,tricarboxylic acid cycle	428	47579.8	Y	12.83	4	5	4	5	4	5	1	1	0	1
P53597	SUCLG1	SUCA_HUMAN Succinyl-CoA ligase [ADP/GDP-forming] subunit alpha, mitochondrial	8802	cytoplasm,extracellular exosome,mitochondrial inner membrane,mitochondrial matrix,mitochondrion,plasma membrane,succinate-CoA ligase complex (GDP-forming)	ATP citrate synthase activity,cofactor binding,GDP binding,GTP binding,poly(A) RNA binding,succinate-CoA ligase (ADP-forming) activity,succinate-CoA ligase (GDP-forming) activity	cellular metabolic process,small molecule metabolic process,succinate metabolic process,succinyl-CoA metabolic process,tricarboxylic acid cycle	346	36249.8	Y	12.83	4	5	4	5	4	5	0	0	0	0
Q6PGP7	TTC37	TTC37_HUMAN Tetratricopeptide repeat protein 37	9652	cytoplasm,nucleoplasm,nucleus,Ski complex,transcriptionally active chromatin	-	-	1564	175487	Y	12.83	4	5	4	5	4	5	0	0	0	0
Q8NBQ5	HSD17B11	DHB11_HUMAN Estradiol 17-beta-dehydrogenase 11	51170	cytoplasm,extracellular region,lipid particle	estradiol 17-beta-dehydrogenase activity,steroid dehydrogenase activity	androgen catabolic process,steroid biosynthetic process	300	32935.9	Y	12.83	4	5	4	5	4	5	0	0	0	0
Q9H0C8	ILKAP	ILKAP_HUMAN Integrin-linked kinase-associated serine/threonine phosphatase 2C	80895	cytoplasm	metal ion binding,protein serine/threonine phosphatase activity	protein dephosphorylation,regulation of nuclear cell cycle DNA replication	392	42906.6	Y	12.83	4	5	4	5	4	5	0	0	0	0
Q9H2G2-2;Q9H2G2	SLK	SLK_HUMAN Isoform 2 of STE20-like serine/threonine-protein kinase;SLK_HUMAN STE20-like serine/threonine-protein kinase	9748;9748	cytoplasm,extracellular exosome;cytoplasm,extracellular exosome	ATP binding,identical protein binding,protein homodimerization activity,protein serine/threonine kinase activity;ATP binding,identical protein binding,protein homodimerization activity,protein serine/threonine kinase activity	activation of protein kinase activity,apoptotic process,protein autophosphorylation,regulation of apoptotic process,regulation of mitotic cell cycle,signal transduction by phosphorylation,stress-activated protein kinase signaling cascade;activation of protein kinase activity,apoptotic process,protein autophosphorylation,regulation of apoptotic process,regulation of mitotic cell cycle,signal trans…	1204;1235	138995.9101;142695.2075	Y	12.83	4	5	4	5	4	5	0	0	0	0
Q9HAB8	PPCS	PPCS_HUMAN Phosphopantothenate--cysteine ligase	79717	cytosol,extracellular exosome	phosphopantothenate--cysteine ligase activity	coenzyme A biosynthetic process,coenzyme biosynthetic process,pantothenate metabolic process,small molecule metabolic process,vitamin metabolic process,water-soluble vitamin metabolic process	311	34005.2	Y	12.83	4	5	4	5	4	5	0	0	0	0
B0UZZ8	WDR46	B0UZZ8_HUMAN Chromosome 6 open reading frame 11	-	collagen trimer,ribosome	-	-	610	68041.2	Y	0	4	4	4	4	4	4	0	0	0	0
B7Z5J8		B7Z5J8_HUMAN cDNA FLJ56136, highly similar to Solute carrier family 2, facilitated glucosetransporter member 14	-	integral component of membrane	glucose transmembrane transporter activity	-	535	58248.5	Y	0	4	4	4	4	4	4	0	0	0	0
O60524	NEMF	NEMF_HUMAN Nuclear export mediator factor NEMF	9147	nucleus	-	nuclear export	1076	122955	Y	0	4	4	4	4	4	4	0	0	0	0
P05121	SERPINE1	PAI1_HUMAN Plasminogen activator inhibitor 1	5054	extracellular exosome,extracellular matrix,extracellular region,extracellular space,plasma membrane,platelet alpha granule lumen	protease binding,receptor binding,serine-type endopeptidase inhibitor activity	angiogenesis,blood coagulation,cellular response to lipopolysaccharide,chronological cell aging,circadian rhythm,defense response to Gram-negative bacterium,extracellular matrix organization,fibrinolysis,gene expression,negative regulation of blood coagulation,negative regulation of cell adhesion mediated by integrin,negative regulation of cell migration,negative regulation of endopeptidase activ…	402	45060.1	Y	0	4	4	4	4	4	4	0	0	0	1
P43487	RANBP1	RANG_HUMAN Ran-specific GTPase-activating protein	5902	cytoplasm,nuclear envelope,nucleus	GDP-dissociation inhibitor activity,GTPase activator activity,Ran GTPase binding	intracellular transport,regulation of catalytic activity,signal transduction,viral process	201	23310.2	Y	0	4	4	4	4	4	4	0	0	0	0
Q01433	AMPD2	AMPD2_HUMAN AMP deaminase 2	271	cytosol	AMP deaminase activity,metal ion binding	cyclic purine nucleotide metabolic process,energy homeostasis,IMP biosynthetic process,IMP salvage,nucleobase-containing small molecule metabolic process,purine nucleobase metabolic process,purine-containing compound salvage,small molecule metabolic process	879	100688	Y	0	4	4	4	4	4	4	0	0	0	0
Q05682	CALD1	CALD1_HUMAN Caldesmon	800	actin cap,actin cytoskeleton,cytoskeleton,cytosol,myofibril,plasma membrane	actin binding,calmodulin binding,tropomyosin binding	movement of cell or subcellular component,muscle contraction	793	93231.2	Y	0	4	4	4	4	4	4	0	0	0	0
Q12792	TWF1	TWF1_HUMAN Twinfilin-1	5756	actin cytoskeleton,cell-cell junction,cytoplasm,filopodium,focal adhesion,myofibril,perinuclear region of cytoplasm	actin monomer binding,ATP binding,phosphatidylinositol-4,5-bisphosphate binding	negative regulation of actin filament polymerization,regulation of actin phosphorylation,sequestering of actin monomers	350	40282.8	Y	0	4	4	4	4	4	4	0	0	0	0
Q2NKX8	ERCC6L	ERC6L_HUMAN DNA excision repair protein ERCC-6-like	54821	centrosome,condensed chromosome kinetochore,cytoplasm,cytosol,membrane,nucleoplasm,plasma membrane	ATP binding,DNA binding,helicase activity	cell division,mitotic cell cycle,mitotic nuclear division,small GTPase mediated signal transduction	1250	141103	Y	0	4	4	4	4	4	4	0	0	0	0
Q3LXA3	DAK	DHAK_HUMAN Bifunctional ATP-dependent dihydroxyacetone kinase/FAD-AMP lyase (cyclizing)	26007	cytosol,extracellular exosome,nucleus	ATP binding,FAD-AMP lyase (cyclizing) activity,glycerone kinase activity,metal ion binding,triokinase activity	carbohydrate metabolic process,carbohydrate phosphorylation,cellular carbohydrate metabolic process,fructose catabolic process to hydroxyacetone phosphate and glyceraldehyde-3-phosphate,fructose metabolic process,glycerol metabolic process,innate immune response,regulation of innate immune response,small molecule metabolic process	575	58947.3	Y	0	4	4	4	4	4	4	0	0	0	0
Q3ZCU9	STIP1	Q3ZCU9_HUMAN STIP1 protein	-	-	-	-	590	68046.6	Y	0	4	4	4	4	4	4	0	0	0	0
Q53G81		Q53G81_HUMAN NAD(P)H menadione oxidoreductase 1, dioxin-inducible variant (Fragment)	-	-	-	-	274	30819.6	Y	0	4	4	4	4	4	4	0	1	0	0
Q8TC12	RDH11	RDH11_HUMAN Retinol dehydrogenase 11	51109	endoplasmic reticulum membrane,integral component of membrane,intracellular,photoreceptor inner segment	NADP-retinol dehydrogenase activity,retinol dehydrogenase activity	adaptation of rhodopsin mediated signaling,phototransduction, visible light,retinal metabolic process,retinoid metabolic process,retinol metabolic process	318	35386.3	Y	0	4	4	4	4	4	4	0	0	0	0
Q96ST3	SIN3A	SIN3A_HUMAN Paired amphipathic helix protein Sin3a	25942	cytoplasm,intercellular bridge,kinetochore,nucleolus,nucleoplasm,nucleus,Sin3 complex,transcription factor complex,transcriptional repressor complex	chromatin binding,protein deacetylase activity,RNA polymerase II activating transcription factor binding,RNA polymerase II transcription corepressor activity,sequence-specific DNA binding transcription factor activity,transcription regulatory region sequence-specific DNA binding	activation of innate immune response,aging,blood coagulation,cellular lipid metabolic process,cellular protein localization,cellular response to glucose stimulus,DNA replication,gene expression,hematopoietic progenitor cell differentiation,histone deacetylation,in utero embryonic development,negative regulation of apoptotic process,negative regulation of circadian rhythm,negative regulation of ge…	1273	145175	Y	0	4	4	4	4	4	4	0	0	0	0
Q99700	ATXN2	ATX2_HUMAN Ataxin-2	6311	cytoplasm,cytoplasmic stress granule,Golgi apparatus,membrane,nucleoplasm,perinuclear region of cytoplasm,polysome,ribonucleoprotein complex,trans-Golgi network	epidermal growth factor receptor binding,poly(A) RNA binding,protein C-terminus binding,RNA binding	cerebellar Purkinje cell differentiation,cytoplasmic mRNA processing body assembly,homeostasis of number of cells,negative regulation of multicellular organism growth,negative regulation of receptor internalization,neuromuscular process,neuron projection morphogenesis,regulation of cytoplasmic mRNA processing body assembly,regulation of translation,RNA metabolic process,RNA transport,stress granu…	1313	140283	Y	0	4	4	4	4	4	4	0	0	0	0
Q99720	SIGMAR1	SGMR1_HUMAN Sigma non-opioid intracellular receptor 1	10280	cell junction,endoplasmic reticulum membrane,growth cone,integral component of membrane,integral component of plasma membrane,lipid particle,nuclear envelope,nuclear inner membrane,nuclear outer membrane	drug binding,opioid receptor activity	lipid transport,nervous system development,regulation of neuron apoptotic process	223	25127.7	Y	0	4	4	4	4	4	4	0	0	0	0
Q9BY44	EIF2A	EIF2A_HUMAN Eukaryotic translation initiation factor 2A	83939	blood microparticle,cytoplasm,eukaryotic translation initiation factor 2 complex,extracellular space	ribosome binding,translation initiation factor activity,tRNA binding	positive regulation of signal transduction,protein phosphorylation,regulation of translation,ribosome assembly,SREBP signaling pathway	585	64990.2	Y	0	4	4	4	4	4	4	0	0	0	0
Q9H425	C1orf198	CA198_HUMAN Uncharacterized protein C1orf198	84886	cytoplasm	-	-	327	36346.5	Y	0	4	4	4	4	4	4	0	0	0	0
Q9NR12	PDLIM7	PDLI7_HUMAN PDZ and LIM domain protein 7	9260	actin cytoskeleton,cytoplasm,focal adhesion,nucleus,ruffle,stress fiber	zinc ion binding	actin cytoskeleton organization,cell differentiation,multicellular organismal development,ossification,positive regulation of osteoblast differentiation,receptor-mediated endocytosis	457	49844.9	Y	0	4	4	4	4	4	4	0	0	0	0
Q9NS86	LANCL2	LANC2_HUMAN LanC-like protein 2	55915	cortical actin cytoskeleton,cytoplasm,cytosol,nucleus,plasma membrane	ATP binding,catalytic activity,GTP binding,phosphatidylinositol-3-phosphate binding,phosphatidylinositol-4-phosphate binding,phosphatidylinositol-5-phosphate binding	negative regulation of transcription, DNA-templated,positive regulation of abscisic acid-activated signaling pathway	450	50854.5	Y	0	4	4	4	4	4	4	0	0	0	0
Q9NTX5	ECHDC1	ECHD1_HUMAN Ethylmalonyl-CoA decarboxylase	55862	cytosol,extracellular exosome	carboxy-lyase activity,methylmalonyl-CoA decarboxylase activity	-	307	33698.1	Y	0	4	4	4	4	4	4	0	0	0	0
P07900-2	HSP90AA1	HS90A_HUMAN Isoform 2 of Heat shock protein HSP 90-alpha	3320	apical plasma membrane,basolateral plasma membrane,brush border membrane,cell surface,cytoplasm,cytosol,endocytic vesicle lumen,extracellular exosome,extracellular matrix,extracellular region,melanosome,membrane,mitochondrion,neuron projection,neuronal cell body,nucleoplasm,nucleus,perinuclear region of cytoplasm,plasma membrane,protein complex	ATP binding,ATPase activity,CTP binding,dATP binding,GTP binding,GTPase binding,identical protein binding,MHC class II protein complex binding,mRNA binding,nitric-oxide synthase regulator activity,nucleotide binding,poly(A) RNA binding,protein homodimerization activity,TPR domain binding,UTP binding	axon guidance,cardiac muscle cell apoptotic process,cellular response to heat,chaperone-mediated protein complex assembly,Fc-gamma receptor signaling pathway involved in phagocytosis,G2/M transition of mitotic cell cycle,innate immune response,mitochondrial transport,mitotic cell cycle,neuron migration,nitric oxide metabolic process,organelle organization,positive regulation of cardiac muscle con…	854	98161.4	Y	52.5971	3.86667	2.78449	7.8156	3.15575	66.12	53.49	17.1	19.21	8.46	16.95
P06733	ENO1	ENOA_HUMAN Alpha-enolase	2023	cytoplasm,cytosol,extracellular exosome,extracellular space,M band,membrane,nucleus,phosphopyruvate hydratase complex,plasma membrane	DNA binding,GTPase binding,magnesium ion binding,phosphopyruvate hydratase activity,poly(A) RNA binding,sequence-specific DNA binding transcription factor activity,transcription corepressor activity	canonical glycolysis,carbohydrate metabolic process,gluconeogenesis,glucose metabolic process,negative regulation of cell growth,negative regulation of transcription from RNA polymerase II promoter,negative regulation of transcription, DNA-templated,response to virus,small molecule metabolic process,transcription, DNA-templated	434	47169.1	Y	56.8127	3.81588	3.0387	8.10875	2.69222	64.87	69.89	17	23	8	25.96
Q59EI9		Q59EI9_HUMAN ADP,ATP carrier protein, liver isoform T2 variant (Fragment)	-	integral component of membrane,mitochondrial inner membrane	transporter activity	transmembrane transport	323	35383.2	Y	56.862	3.80075	2.66071	10.11	7.45	10.11	7.45	2.66	2.8
Q9H0S4	DDX47	DDX47_HUMAN Probable ATP-dependent RNA helicase DDX47	51202	cytoplasm,membrane,nucleolus	ATP binding,ATP-dependent RNA helicase activity,poly(A) RNA binding	extrinsic apoptotic signaling pathway via death domain receptors,mRNA processing,RNA secondary structure unwinding,RNA splicing,rRNA processing	455	50646.7	Y	45.1144	3.75	13	15	13	15	13	4	0	0	0
Q13555-6	CAMK2G	KCC2G_HUMAN Isoform 6 of Calcium/calmodulin-dependent protein kinase type II subunit gamma	818	cytosol,endocytic vesicle membrane,membrane,nucleoplasm,plasma membrane,sarcoplasmic reticulum membrane	ATP binding,calcium-dependent protein serine/threonine phosphatase activity,calmodulin binding,calmodulin-dependent protein kinase activity,protein homodimerization activity	calcium ion transport,cell differentiation,cellular response to heat,cytokine-mediated signaling pathway,dephosphorylation,G1/S transition of mitotic cell cycle,insulin secretion,interferon-gamma-mediated signaling pathway,nervous system development,protein autophosphorylation,protein oligomerization,regulation of calcium ion transport,regulation of cellular response to heat,regulation of relaxat…	588	65242.2	Y	23.4376	3.75	5.66	3.75	5.66	3.75	5.66	0	0	0	0
Q9Y230	RUVBL2	RUVB2_HUMAN RuvB-like 2	10856	cytoplasm,extracellular exosome,Ino80 complex,intracellular,membrane,MLL1 complex,NuA4 histone acetyltransferase complex,nuclear euchromatin,nuclear matrix,nucleoplasm,nucleus,ribonucleoprotein complex,Swr1 complex	ATP binding,ATP-dependent 5'-3' DNA helicase activity,ATP-dependent DNA helicase activity,chromatin DNA binding,damaged DNA binding,DNA helicase activity,identical protein binding,RNA polymerase II core promoter sequence-specific DNA binding,RNA polymerase II distal enhancer sequence-specific DNA binding,unfolded protein binding	cellular response to estradiol stimulus,cellular response to UV,chromatin organization,chromatin remodeling,DNA duplex unwinding,DNA recombination,DNA repair,establishment of protein localization to chromatin,histone H2A acetylation,histone H4 acetylation,negative regulation of estrogen receptor binding,positive regulation of histone acetylation,positive regulation of transcription from RNA polym…	463	51156.7	Y	56.4308	3.71429	10.3333	5.2	3.44444	26	31	7	3	5	9
P08243	ASNS	ASNS_HUMAN Asparagine synthetase [glutamine-hydrolyzing]	440	cytosol	asparagine synthase (glutamine-hydrolyzing) activity,ATP binding,cofactor binding	asparagine biosynthetic process,cellular amino acid biosynthetic process,cellular nitrogen compound metabolic process,cellular protein metabolic process,cellular response to glucose starvation,cellular response to hormone stimulus,endoplasmic reticulum unfolded protein response,glutamine metabolic process,L-asparagine biosynthetic process,liver development,negative regulation of apoptotic process…	561	64370.1	Y	72.4722	3.5	4.71429	14	4.71429	14	33	4	7	1	7
P14324	FDPS	FPPS_HUMAN Farnesyl pyrophosphate synthase	2224	cytoplasm,cytosol,mitochondrion,nucleoplasm	dimethylallyltranstransferase activity,geranyltranstransferase activity,metal ion binding,poly(A) RNA binding	cholesterol biosynthetic process,farnesyl diphosphate biosynthetic process,geranyl diphosphate biosynthetic process,small molecule metabolic process,viral process	419	48275.6	Y	39.3361	3.5	8	7	4	7	8	2	0	1	2
P61020	RAB5B	RAB5B_HUMAN Ras-related protein Rab-5B	5869	early endosome,early endosome membrane,endocytic vesicle,endosome,extracellular exosome,intracellular,melanosome,membrane,plasma membrane	GDP binding,GTP binding,GTP-dependent protein binding,GTPase activity	antigen processing and presentation,endosome organization,intracellular protein transport,metabolic process,plasma membrane to endosome transport,Rab protein signal transduction,regulation of endocytosis	215	23706.9	Y	28.7392	3.38	5.62	3.38	5.62	3.38	5.62	0	0	0	0
Q5U077;P07195	LDHB	Q5U077_HUMAN L-lactate dehydrogenase;LDHB_HUMAN L-lactate dehydrogenase B chain	3945;3945	cytoplasm,mitochondrion;cytoplasm,cytosol,extracellular exosome,membrane,membrane raft,mitochondrion	L-lactate dehydrogenase activity,NAD binding;L-lactate dehydrogenase activity,NAD binding	carbohydrate metabolic process,lactate metabolic process,NAD metabolic process;carbohydrate metabolic process,cellular metabolic process,lactate metabolic process,NAD metabolic process,pyruvate metabolic process,small molecule metabolic process	334;334	36638.5952;36638.5952	Y	17.1395	3.35004	2.91685	4.36125	3.79163	44.79	38.94	13.37	13.35	10.27	10.27
O95864	FADS2	FADS2_HUMAN Fatty acid desaturase 2	9415	endoplasmic reticulum membrane,integral component of plasma membrane,membrane	heme binding,iron ion binding,stearoyl-CoA 9-desaturase activity	alpha-linolenic acid metabolic process,linoleic acid metabolic process,small molecule metabolic process,unsaturated fatty acid biosynthetic process,unsaturated fatty acid metabolic process	444	52259.5	Y	31.7318	3.33333	7	5	7	5	7	1.5	0	0	0
Q53FB6		Q53FB6_HUMAN Mitochondrial aldehyde dehydrogenase 2 variant (Fragment)	-	-	oxidoreductase activity, acting on the aldehyde or oxo group of donors, NAD or NADP as acceptor	-	517	56367.4	Y	36.6302	3.25	6.27	3.25	6.27	3.25	6.27	0	0	0	0
B4DZF2		B4DZF2_HUMAN cDNA FLJ59571, highly similar to Eukaryotic translation initiation factor 4gamma 2	-	-	translation initiation factor activity	-	980	110260	Y	70.7107	3	12	3	6	3	12	1	0	0	2
Q709C8	VPS13C	VP13C_HUMAN Vacuolar protein sorting-associated protein 13C	54832	extracellular exosome,extrinsic component of membrane,intracellular	-	protein retention in Golgi apparatus,protein targeting to vacuole	3753	422391	Y	57.735	3	9	3	9	3	9	0	0	0	0
Q14166	TTLL12	TTL12_HUMAN Tubulin--tyrosine ligase-like protein 12	23170	-	-	cellular protein modification process	644	74403.8	Y	52.4864	3	8	3	8	3	8	0	0	0	0
Q96T60	PNKP	PNKP_HUMAN Bifunctional polynucleotide phosphatase/kinase	11284	membrane,nucleolus,nucleoplasm,nucleus	ATP binding,ATP-dependent polydeoxyribonucleotide 5'-hydroxyl-kinase activity,damaged DNA binding,double-stranded DNA binding,endonuclease activity,nucleotide kinase activity,polynucleotide 3'-phosphatase activity,purine nucleotide binding	base-excision repair,dephosphorylation,DNA 3' dephosphorylation involved in DNA repair,DNA damage response, detection of DNA damage,DNA repair,DNA-dependent DNA replication,nucleic acid phosphodiester bond hydrolysis,nucleotide phosphorylation,nucleotide-excision repair, DNA damage removal,polynucleotide 3' dephosphorylation,response to oxidative stress,response to radiation	521	57076.5	Y	52.4864	3	8	3	8	3	8	0	0	0	0
Q53GL5		Q53GL5_HUMAN Isocitrate dehydrogenase [NADP] (Fragment)	-	-	isocitrate dehydrogenase (NADP+) activity,magnesium ion binding,NAD binding	isocitrate metabolic process	452	50910.4	Y	51.201	3	7.78	3	7.78	3	7.78	0	0	0	0
A8K9B2		A8K9B2_HUMAN cDNA FLJ76725, highly similar to Homo sapiens L-2-hydroxyglutarate dehydrogenase (L2HGDH), mRNA	-	-	oxidoreductase activity	-	463	50387.3	Y	46.188	3	7	3	7	3	7	0	0	0	0
H9KV28	DIAPH1	H9KV28_HUMAN Protein diaphanous homolog 1	-	-	-	actin filament polymerization	1273	141571	Y	46.188	3	7	3	7	3	7	0	0	0	0
O95479	H6PD	G6PE_HUMAN GDH/6PGL endoplasmic bifunctional protein	9563	endoplasmic reticulum lumen	6-phosphogluconolactonase activity,glucose 1-dehydrogenase [NAD(P)] activity,glucose-6-phosphate dehydrogenase activity,NADP binding	glucose metabolic process,pentose-phosphate shunt	791	88892.9	Y	46.188	3	7	3	7	3	7	0	0	0	0
P27695	APEX1	APEX1_HUMAN DNA-(apurinic or apyrimidinic site) lyase	328	centrosome,cytoplasm,endoplasmic reticulum,mitochondrion,nuclear speck,nucleolus,nucleoplasm,nucleus,perinuclear region of cytoplasm,ribosome,transcription factor complex	3'-5' exonuclease activity,chromatin DNA binding,damaged DNA binding,DNA binding,DNA-(apurinic or apyrimidinic site) lyase activity,double-stranded DNA 3'-5' exodeoxyribonuclease activity,endodeoxyribonuclease activity,endonuclease activity,metal ion binding,oxidoreductase activity,phosphodiesterase I activity,phosphoric diester hydrolase activity,poly(A) RNA binding,RNA-DNA hybrid ribonuclease a…	aging,base-excision repair,cell redox homeostasis,cellular response to cAMP,cellular response to hydrogen peroxide,cellular response to peptide hormone stimulus,DNA demethylation,DNA repair,DNA strand elongation involved in DNA replication,double-strand break repair,double-strand break repair via homologous recombination,mismatch repair,mitotic cell cycle,negative regulation of nucleic acid-templ…	318	35554.6	Y	46.188	3	7	3	7	3	7	0	0	0	0
P55036;Q5VWC4	PSMD4	PSMD4_HUMAN 26S proteasome non-ATPase regulatory subunit 4;Q5VWC4_HUMAN 26S proteasome non-ATPase regulatory subunit 4	5710;5710	cytoplasm,cytosol,nucleoplasm,proteasome accessory complex,proteasome complex,proteasome regulatory particle, base subcomplex;cytoplasm,nucleoplasm,proteasome regulatory particle, base subcomplex	identical protein binding,poly(A) RNA binding	anaphase-promoting complex-dependent proteasomal ubiquitin-dependent protein catabolic process,antigen processing and presentation of exogenous peptide antigen via MHC class I,antigen processing and presentation of exogenous peptide antigen via MHC class I, TAP-dependent,antigen processing and presentation of peptide antigen via MHC class I,apoptotic process,cellular nitrogen compound metabolic p…	377;380	40736.7753000001;41079.1304000001	Y	46.188	3	7	3	7	3	7	0	0	0	0
Q96T76-8	MMS19	MMS19_HUMAN Isoform 5 of MMS19 nucleotide excision repair protein homolog	64210	CIA complex,cytoplasm,holo TFIIH complex,membrane,MMXD complex,nucleoplasm,nucleus,spindle	estrogen receptor binding,protein binding, bridging,receptor signaling complex scaffold activity,transcription coactivator activity	cellular response to DNA damage stimulus,chromosome segregation,DNA metabolic process,DNA repair,iron-sulfur cluster assembly,nucleotide-excision repair,phosphorelay signal transduction system,positive regulation of transcription, DNA-templated,response to hormone,small molecule metabolic process,transcription, DNA-templated	1051	115706	Y	40	3	3	3	6	3	6	0	2	0	0
B4DXJ1	SEC13	B4DXJ1_HUMAN Protein SEC13 homolog	-	-	-	-	368	40746.9	Y	38.49	3	6	3	6	3	6	0	0	0	0
O75962	TRIO	TRIO_HUMAN Triple functional domain protein	7204	cytosol	ATP binding,guanyl-nucleotide exchange factor activity,protein serine/threonine kinase activity,Rho guanyl-nucleotide exchange factor activity	apoptotic signaling pathway,axon guidance,neurotrophin TRK receptor signaling pathway,positive regulation of apoptotic process,positive regulation of GTPase activity,regulation of small GTPase mediated signal transduction,small GTPase mediated signal transduction,transmembrane receptor protein tyrosine phosphatase signaling pathway	3097	346901	Y	38.49	3	6	3	6	3	6	1	0	1	0
P11177	PDHB	ODPB_HUMAN Pyruvate dehydrogenase E1 component subunit beta, mitochondrial	5162	extracellular exosome,mitochondrial matrix,mitochondrion,nucleoplasm,nucleus,pyruvate dehydrogenase complex	pyruvate dehydrogenase (acetyl-transferring) activity,pyruvate dehydrogenase activity	acetyl-CoA biosynthetic process from pyruvate,cellular metabolic process,glucose metabolic process,pyruvate metabolic process,regulation of acetyl-CoA biosynthetic process from pyruvate,small molecule metabolic process,tricarboxylic acid cycle	359	39233.5	Y	38.49	3	6	3	6	3	6	0	0	0	0
P21281	ATP6V1B2	VATB2_HUMAN V-type proton ATPase subunit B, brain isoform	526	cytosol,endomembrane system,extracellular exosome,integral component of membrane,intracellular membrane-bounded organelle,lysosomal membrane,melanosome,microvillus,plasma membrane,proton-transporting V-type ATPase, V1 domain,ruffle	ATP binding,hydrogen ion transmembrane transporter activity,proton-transporting ATPase activity, rotational mechanism	ATP hydrolysis coupled proton transport,ATP metabolic process,cellular iron ion homeostasis,insulin receptor signaling pathway,interaction with host,ion transmembrane transport,phagosome maturation,proton transport,transferrin transport,transmembrane transport	511	56500.9	Y	38.49	3	6	3	6	3	6	0	0	0	1
Q9H993	C6orf211	CF211_HUMAN UPF0364 protein C6orf211	79624	-	enzyme binding,protein carboxyl O-methyltransferase activity,S-adenosylmethionine-dependent methyltransferase activity	cellular response to DNA damage stimulus,methylation,protein methylation,regulation of response to DNA damage stimulus	441	51172.4	Y	38.49	3	6	3	6	3	6	0	0	0	0
Q9Y5V3-2	MAGED1	MAGD1_HUMAN Isoform 2 of Melanoma-associated antigen D1	9500	chromatin,cytoplasm,nucleus,plasma membrane,protein complex	transcription coactivator activity	apoptotic process,apoptotic signaling pathway,circadian regulation of gene expression,extrinsic apoptotic signaling pathway,extrinsic apoptotic signaling pathway in absence of ligand,negative regulation of epithelial cell proliferation,negative regulation of transcription, DNA-templated,neurotrophin TRK receptor signaling pathway,positive regulation of apoptotic process,positive regulation of apo…	834	91958.8	Y	20.1848	2.82	3.2406	4.23	4.31	4.23	4.31	1.5	1.33		1
Q96PU5	NEDD4L	NED4L_HUMAN E3 ubiquitin-protein ligase NEDD4-like	23327	cytoplasm,cytosol,extracellular exosome,intracellular,nucleoplasm,nucleus	ion channel binding,ligase activity,potassium channel inhibitor activity,potassium channel regulator activity,sodium channel inhibitor activity,sodium channel regulator activity,ubiquitin-protein transferase activity	cellular sodium ion homeostasis,excretion,gene expression,ion transmembrane transport,negative regulation of potassium ion transmembrane transport,negative regulation of potassium ion transmembrane transporter activity,negative regulation of protein localization to cell surface,negative regulation of sodium ion transmembrane transport,negative regulation of sodium ion transmembrane transporter ac…	975	111932	Y	56.7127	2.73	8	2.73	8	2.73	8
Q15436	SEC23A	SC23A_HUMAN Protein transport protein Sec23A	10484	COPII vesicle coat,cytosol,endoplasmic reticulum,endoplasmic reticulum membrane,ER to Golgi transport vesicle membrane,Golgi membrane,perinuclear region of cytoplasm,smooth endoplasmic reticulum membrane	zinc ion binding	antigen processing and presentation of exogenous peptide antigen via MHC class II,antigen processing and presentation of peptide antigen via MHC class I,cellular protein metabolic process,COPII vesicle coating,ER to Golgi vesicle-mediated transport,intracellular protein transport,membrane organization,post-translational protein modification,protein N-linked glycosylation via asparagine,small mole…	765	86161.1	Y	53.8706	2.67	7.34	2.67	7.34	2.67	7.34			1
Q53Y97;P04818	TYMS	Q53Y97_HUMAN Thymidylate synthase;TYSY_HUMAN Thymidylate synthase	7298;7298	mitochondrion,nucleolus;cytoplasm,cytosol,mitochondrial inner membrane,mitochondrial matrix,mitochondrion,nucleolus,nucleoplasm,nucleus	cofactor binding,drug binding,folic acid binding,mRNA binding,nucleotide binding,thymidylate synthase activity;cofactor binding,drug binding,folic acid binding,mRNA binding,nucleotide binding,thymidylate synthase activity	aging,cartilage development,circadian rhythm,developmental growth,dTMP biosynthetic process,dUMP metabolic process,immortalization of host cell by virus,intestinal epithelial cell maturation,organ regeneration,response to cytokine,response to drug,response to ethanol,response to folic acid,response to glucocorticoid,response to progesterone,response to toxic substance,response to vitamin A,tetrah…	313;313	35716.0618;35716.0618	Y	39.0019	2.6	3.5	6.5	4.66667	13	14	5	4	2	3
M0QYS1	RPL13A	M0QYS1_HUMAN 60S ribosomal protein L13a (Fragment)	-	large ribosomal subunit	structural constituent of ribosome	translation	207	23876.5	Y	54.7101	2.5	2.5	5	7.5	5	15	2	6		2
